# Supplementary material for: Autosomal genetic variation is associated with DNA methylation in regions variably escaping X-chromosome inactivation
Source: Nat Commun. 2018 Sep 14;9:3738. doi: 10.1038/s41467-018-05714-3 (PMC6138682; doi:10.1038/s41467-018-05714-3)
Supplement: Supplementary file 1 — Supplementary Data 1 [file 41467_2018_5714_MOESM1_ESM.xlsx]

## Sheet: Supplementary Data 1
Number of female samples per biobank
BIOBANK	Total	Females	Males
CODAM	163	75	88
LL	744	432	312
LLS	759	395	364
NTR	694	476	218
PAN	182	71	111
RS	723	418	305
Total	3265	1867	1398
