# Supplementary material for: Autosomal genetic variation is associated with DNA methylation in regions variably escaping X-chromosome inactivation
Source: Nat Commun. 2018 Sep 14;9:3738. doi: 10.1038/s41467-018-05714-3 (PMC6138682; doi:10.1038/s41467-018-05714-3)
Supplement: Supplementary file 3 — Supplementary Data 2 [file 41467_2018_5714_MOESM3_ESM.xlsx]

## Sheet: Supplementary Data 2
Characteristics of the four female-specific loci identified in the discovery cohort
Locus	Sentinel SNP	Chromosome	Position	P-value (eQTL)	P-value (females)	P-value (males)	#CpGs (X)	#CpGs (Autosomes)
ZSCAN9	rs1736891	6	28187101	2.50005e-49	1.29772e-22	0.574314	19	119
HGB2/TRIM6	rs139916287	11	5611629	1.76084e-06	5.26203e-13	0.530434	276	0
SMCHD1/METTL4	rs140837774	18	2775322	9.21477e-05	3.09723e-10	0.19463	57	20
ZNF616	rs73937272	19	52627905	0.284838	2.89853e-10	0.285803	1	15
