# Supplementary material for: Autosomal genetic variation is associated with DNA methylation in regions variably escaping X-chromosome inactivation
Source: Nat Commun. 2018 Sep 14;9:3738. doi: 10.1038/s41467-018-05714-3 (PMC6138682; doi:10.1038/s41467-018-05714-3)
Supplement: Supplementary file 4 — Supplementary Data 3 [file 41467_2018_5714_MOESM4_ESM.xlsx]

## Sheet: Supplementary Data 2
Descriptions of all 48 sentinel variants tested in female and male samples
SNP	Chromosome	Position	Nearest gene	#CpGs males	#CpGs females	#CpGs overlapping	P-value males	P-value females	Mean effect size males	Mean effect size females
rs139916287	11	5611629	HBG2	0	276	0	0.530433570156113	5.26203259107472e-13	NA	-0.0130947958100131
rs140837774	18	2775322	SMCHD1	0	57	0	0.194629707962206	3.09722794492161e-10	NA	0.00967787783001297
rs1736891	6	28187101	ZSCAN9	0	19	0	0.57431409048339	1.29772434394311e-22	NA	-0.0135643597654497
rs73937272	19	52627905	ZNF616	0	1	0	0.285803342512793	2.89852922732888e-10	NA	0.0241117641450429
rs11248931	16	427479	TMEM8A	1	2	1	1.86267820597247e-12	4.21847873664942e-20	-0.00170644063077449	0.00210059087467922
rs113704644	19	52931491	ZNF534	1	2	1	1.27883370815513e-103	1.13966690608693e-85	-0.0491707498734368	-0.0488521514487852
rs6710785	2	239074641	FAM132B	1	2	1	2.91408995582865e-27	6.30024334175265e-21	-0.0213546983929512	-0.016696587131159
7-62748750	7	62748750	AC006455.1	1	1	1	2.10445962298142e-42	2.51296743511012e-25	-0.0334258470529028	-0.0194846237046234
rs10061541	5	178263864	ZNF354B	1	1	1	0	5.52117793651598e-44	0.0263318594795044	0.0182437001961645
rs11925456	3	125795893	SLC41A3	1	1	1	4.56464424513347e-17	1.55860556175342e-18	0.00525276601555689	0.00515716903822531
rs12776080	10	19026704	ARL5B	1	1	1	1.34568778738712e-33	1.21744446644817e-28	0.11305116876946	0.0791520026954371
rs12910735	15	101088456	CERS3	1	1	1	1.33725630307898e-230	1.50428025236117e-79	0.023025379580653	0.00579629859012489
rs1451	19	58865857	ZNF497	1	1	1	4.30413315042148e-59	2.24674199354538e-104	-0.0251262504131472	-0.0233469893737439
rs148195481	16	68600025	ZFP90	1	1	1	2.89315983295938e-22	2.60545086891386e-10	0.0319940277005593	0.018697432455325
rs17273141	19	54109393	CTB-167G5.5	1	1	1	4.78905772227595e-31	4.67491854225445e-14	0.0377269786821427	0.0213908983122498
rs191919755	15	52322805	MAPK6	1	1	1	1.22459250008335e-21	4.83563394611751e-43	-0.113182060453173	-0.0980215997090421
rs1988093	5	90030442	GPR98	1	1	1	1.68040918715617e-29	9.57979006947666e-20	-0.0247260908096324	-0.0118408353386331
rs2279876	16	57611023	GPR114	1	1	1	2.26880494115656e-20	4.28838716995196e-14	0.0311972899199788	0.028398895177043
rs2316849	12	133371546	GOLGA3	1	1	1	3.36875548626711e-203	1.73084892825895e-16	-0.0483900417879639	-0.0145284202959708
rs2975787	2	241571572	GPR35	1	1	1	6.49084272987457e-35	8.74382842595048e-15	0.00343419427679283	0.00638822805908638
rs35562135	19	40770860	AKT2	1	1	1	1.69049064393046e-20	6.27038990763781e-47	-0.0224703930800813	-0.026648176688289
rs3809627	16	30103160	TBX6	1	1	1	8.58630249866669e-31	1.44320903100561e-31	0.0446295020108059	0.0205192666522135
rs4809454	20	61660680	BHLHE23	1	1	1	1.51537109490138e-183	8.83980483626975e-14	0.0400510550275488	0.0089499623457484
rs5024862	10	1512546	ADARB2	1	1	1	1.02471741103645e-37	4.00369264045002e-27	-0.00947298950004103	-0.00907456194839958
rs60635895	6	169244940	SMOC2	1	1	1	1.20680800091238e-129	2.98632972387954e-22	0.0698943536105664	0.0291837611706234
rs62205705	20	56993657	VAPB	1	1	1	1.29130576241948e-84	5.09862410570628e-101	0.0183133521641832	0.0135658488864739
rs71932339	15	101659755	LRRK1	1	1	1	0	1.30354767760252e-263	-0.083355609853713	-0.0559868150993466
rs73165113	22	42295653	SREBF2	1	1	1	3.73322223928259e-110	2.35914366694897e-195	-0.0716766483938342	-0.063821819623294
rs73886539	3	187443267	BCL6	1	1	1	1.09589501490164e-06	2.07959530298337e-20	0.00255544369468131	0.00151014576772342
rs759088	12	21688900	C12orf39	1	1	1	2.92548720742117e-21	1.17445014606303e-15	0.011704702700404	0.00894780032221191
rs78518684	22	42547654	TCF20	1	1	1	2.11696228576286e-08	9.39373603766475e-24	-0.0333784668755598	-0.0307354385711338
rs8063779	16	25087400	LCMT1	1	1	1	6.8823286846774e-48	6.95789029906902e-38	0.0405571717479745	0.0331054020380542
rs9675039	17	81036344	METRNL	1	1	1	5.35638455925178e-50	2.66485063093703e-34	0.0293382070035484	0.0194523593062484
rs73000424	19	12103906	ZNF763	2	3	1	3.93888908429114e-09	3.92966580731669e-13	-0.0050593338871853	-0.0140648734721867
rs118031558	14	104776471	C14orf144	2	2	1	4.19208423751687e-45	5.86962215519681e-13	0.0912077754864949	0.0526634745603873
rs148319946	16	33003803	TP53TG3C	2	2	1	4.31661987800801e-36	3.24049341013079e-53	-0.0114663376975011	-0.0018000609592484
rs2564891	11	112127283	PLET1	2	2	1	2.30049427339517e-37	6.0330193210191e-27	-0.00231351811780695	-0.0111808646381087
rs35304207	12	96031272	NTN4	2	2	2	4.41056022093337e-31	6.71069883774205e-42	-0.0187915475283514	-0.0141137117868217
2-1572890	2	1572890	TPO	2	1	1	1.75767211903175e-65	1.9210594003629e-28	-0.0117846443456855	-0.0147371803891113
rs12989106	2	1554188	TPO	2	1	1	2.89683204343489e-77	2.45790490762878e-30	-0.00464250635027503	-0.0119050798596999
rs3839960	11	18478112	LDHAL6A	2	1	1	7.96504697374865e-26	3.71119211087131e-17	-0.0214564255454785	-0.0133014025563247
rs73050111	19	41032399	SPTBN4	2	1	1	2.40590369562871e-30	4.25887822042275e-50	-0.00774685525816495	-0.0112975456870502
rs72824977	17	4612975	ARRB2	3	1	1	1.32789888444978e-111	1.70587842216534e-78	0.0257539913230721	0.0171553212138427
rs9902555	17	81021410	B3GNTL1	4	1	1	1.05005090439636e-29	2.32329626089412e-29	-0.0170386454481258	-0.0212827714964508
rs417929	16	3313025	ZNF263	5	4	4	1.3870115258319e-72	5.96882010573608e-20	-0.043017058423743	-0.0119928474433587
rs62135329	19	20044932	ZNF93	7	4	2	5.28840877649304e-08	3.83840303095634e-09	-0.0472634931487468	-0.034783775346906
rs408240	19	22346403	ZNF676	13	12	11	3.96248779860809e-12	3.97012233381203e-11	-0.029457420966287	-0.0133896467934384
rs9934328	16	67573367	FAM65A	22	6	5	1.09972036070564e-29	8.59756548113894e-33	0.0105146353920151	0.0106517997782736
