# Supplementary material for: Autosomal genetic variation is associated with DNA methylation in regions variably escaping X-chromosome inactivation
Source: Nat Commun. 2018 Sep 14;9:3738. doi: 10.1038/s41467-018-05714-3 (PMC6138682; doi:10.1038/s41467-018-05714-3)
Supplement: Supplementary file 5 — Supplementary Data 4 [file 41467_2018_5714_MOESM5_ESM.xlsx]

## Sheet: Supplementary Data 3
Associations of sentinel variants with X-chrosmosomal CpGs, corrected for nearby X-chromosomal SNPs
SNP	Probe	Uncorrected test-statistic	Corrected test-statistic
rs139916287	cg04574552	-3.93683	-3.88966
rs139916287	cg22215784	3.29918	3.36897
rs139916287	cg05195686	-2.17928	-2.13183
rs139916287	cg07868857	-3.82904	-3.86698
rs139916287	cg08262933	-3.87532	-3.81221
rs139916287	cg19441811	-3.45872	-3.4729
rs139916287	cg01364253	-2.82022	-2.88031
rs139916287	cg05226646	-2.57653	-2.84674
rs139916287	cg09368035	-1.94033	-1.74772
rs139916287	cg07768843	3.90606	3.86794
rs139916287	cg01310267	-2.91444	-2.86323
