# Supplementary material for: Autosomal genetic variation is associated with DNA methylation in regions variably escaping X-chromosome inactivation
Source: Nat Commun. 2018 Sep 14;9:3738. doi: 10.1038/s41467-018-05714-3 (PMC6138682; doi:10.1038/s41467-018-05714-3)
Supplement: Supplementary file 6 — Supplementary Data 5 [file 41467_2018_5714_MOESM6_ESM.xlsx]

## Sheet: Supplementary Data 4
Genetic variants known to affect blood composition and their association with X-chromosomal methylation
SNP	Chromosome	Position	P-value
rs4667535	2	168329412	0.00230292
rs13253940	8	58801821	0.00304585
rs13274347	8	58803879	0.00318348
rs12206876	6	6891315	0.00922231
rs9552928	13	23900558	0.00997101
rs2819511	1	227698474	0.0105475
rs10786247	10	97686151	0.0118572
rs12359343	10	97660572	0.0131817
rs7077566	10	97617943	0.0134675
rs11020392	11	93243219	0.0150818
rs7738169	6	105932163	0.015112
rs1466940	18	49294236	0.0168654
rs4785627	16	89294184	0.0169043
rs13162226	5	55915792	0.0172956
rs17110981	10	97331778	0.0199464
rs16837290	3	125935353	0.0200825
rs9414759	10	63840669	0.0222969
rs2013861	8	13101555	0.0233125
rs11712442	3	35785206	0.0233218
rs10503439	8	13102298	0.0237398
rs2977164	8	12737460	0.0243983
rs10882660	10	97517949	0.0265648
rs7074403	10	97605057	0.0289317
rs7088584	10	97607644	0.0289805
rs3181131	10	97602091	0.0292547
rs879145	6	169049395	0.0293086
rs1342790	10	97600539	0.0293195
rs9415637	10	63840265	0.0294343
rs10274549	7	62707545	0.0307343
rs17401775	5	166249697	0.0313425
rs4075310	10	97574689	0.0329986
rs10882673	10	97587867	0.033164
rs10748648	10	97586867	0.0331747
rs10245055	7	62834678	0.0333486
rs11188497	10	97572962	0.0340406
rs1541911	5	166242641	0.0345277
rs4074424	10	97570411	0.0346989
rs4662995	2	130573484	0.0354721
rs11188486	10	97555947	0.0360062
rs2153913	10	97546426	0.0360417
rs10882656	10	97474832	0.036059
rs7095587	10	97475300	0.036059
rs5014871	10	97522795	0.0360653
rs6584022	10	97509641	0.0360653
rs6584023	10	97509777	0.0360653
rs7071836	10	97511037	0.0360653
rs7086986	10	97507312	0.0360653
rs10748642	10	97502041	0.0360724
rs7096317	10	97508844	0.0366089
rs2790204	10	60070560	0.0391614
rs2956758	8	12752255	0.0392141
rs2561761	5	173200971	0.0398871
rs6822214	4	168011464	0.0400604
rs7895056	10	97661682	0.0402639
rs2546760	5	173200469	0.040925
rs2948360	8	12754099	0.0412343
rs17127636	8	13103566	0.0413075
rs2561762	5	173199841	0.0423673
rs2594831	5	173199754	0.0426382
rs11678007	2	130565971	0.0429457
rs2275759	10	97624709	0.0443386
rs4431963	10	97529271	0.0451063
rs1792069	13	29251594	0.0475971
rs16932359	12	27974543	0.0488445
rs765770	12	44993682	0.0491614
rs4359719	20	11571206	0.0491789
rs6561096	13	43499557	0.0495765
rs9529217	13	67871571	0.0500035
rs10490488	2	214949002	0.0507384
rs3088325	14	25281682	0.0509587
rs2948361	8	12754856	0.0528726
rs4374240	18	36485956	0.0542471
rs10509697	10	97735158	0.0543154
rs2546765	5	173195491	0.0566738
rs12072379	1	61861128	0.0573706
rs2051052	10	97632082	0.0575977
rs1978996	2	19562083	0.0589262
rs11045719	12	21217676	0.0589486
rs12058012	1	245005085	0.0595057
rs12095737	1	245005713	0.0597654
rs12096894	1	245005841	0.060172
rs9303743	18	11712839	0.0610579
rs4076018	1	115842810	0.061428
rs11949989	5	141928684	0.0623321
rs4097492	14	25283341	0.0624967
rs1471277	13	72530766	0.0638238
rs2594830	5	173195754	0.0642593
rs13014610	2	19623565	0.0675108
rs1492214	17	50725102	0.0715231
rs11980024	7	66963361	0.0716613
rs13003688	2	19618945	0.0719263
rs11244505	10	127146118	0.0738527
rs7651385	3	10648534	0.0752091
rs13048621	21	18120464	0.0763178
rs2617423	5	16555436	0.0770231
rs11854497	15	62041433	0.0784636
rs8093139	18	60108754	0.0785932
rs11943143	4	24376579	0.0790368
rs11195782	10	113753235	0.0794158
rs1512181	18	46031588	0.0803626
rs11195781	10	113753187	0.0803895
rs17539192	2	50860820	0.0818477
rs13017532	2	19603854	0.0820734
rs2956754	8	12757783	0.0821137
rs12615368	2	19603807	0.0821185
rs2234593	11	32414333	0.0823464
rs1962654	3	10647143	0.0849429
rs6454672	6	88861570	0.0856904
rs9890245	17	14471785	0.0860487
rs8072830	17	75705961	0.0861359
rs17480206	2	50861879	0.0867776
rs17325039	12	97037109	0.0871106
rs11244510	10	127160142	0.0878657
rs11244511	10	127160979	0.0880174
rs2956760	8	12755711	0.0880377
rs11244512	10	127161295	0.088042
rs907539	18	46019578	0.0888794
rs4431216	4	84150313	0.0898041
rs10865703	3	10645908	0.0898573
rs10901383	10	127173570	0.0898967
rs12359767	10	127174408	0.0899031
rs12359255	10	127172620	0.0899692
rs2306743	16	34791791	0.0925883
rs7111395	11	63552159	0.0942843
rs7943981	11	63551859	0.0948849
rs9283706	5	66283520	0.0966095
rs2956767	8	12766011	0.0987234
rs12042177	1	77986638	0.0992952
rs11244509	10	127158883	0.100035
rs2977117	8	12767103	0.101256
rs1357006	8	12767456	0.101529
rs2956763	8	12768658	0.102735
rs6668807	1	208947270	0.102867
rs11244507	10	127155705	0.102902
rs17459381	7	83333181	0.103712
rs939557	8	12769638	0.10405
rs7826396	8	14681936	0.104527
rs754360	8	12769838	0.105135
rs2823407	21	17004225	0.105208
rs754359	8	12769871	0.105329
rs7495591	15	48570768	0.106844
rs11852201	14	23024564	0.10923
rs11851978	14	23024638	0.109538
rs10810685	9	16937341	0.109934
rs17119684	14	23024869	0.110127
rs11811611	1	77982017	0.11068
rs1249740	9	117052039	0.110828
rs11143089	9	74674943	0.111695
rs4722032	7	21491541	0.111882
rs12882084	14	23024150	0.112842
rs11716628	3	35876491	0.114202
rs1386823	3	35874487	0.115039
rs738371	22	35983242	0.115228
rs11241572	5	120182821	0.115992
rs9450280	6	86169637	0.116911
rs12455189	18	36871471	0.117476
rs12591055	15	54499763	0.119119
rs4144167	6	86172452	0.119824
rs4551457	9	16937515	0.12031
rs11228612	11	69067883	0.120526
rs10973456	9	3774359	0.121037
rs7529425	1	161479599	0.121041
rs5030278	11	32417526	0.121066
rs10098052	8	89081238	0.123341
rs2824040	21	18144644	0.123741
rs7529225	1	161479352	0.124407
rs10917717	1	161672052	0.124751
rs914121	21	18143428	0.124823
rs11238898	10	44679016	0.126182
rs4904246	14	41561608	0.126343
rs1869700	2	63879984	0.128254
rs10962734	9	16938199	0.12899
rs10810688	9	16939118	0.129341
rs6671753	1	161478708	0.12961
rs17786254	16	34685520	0.129988
rs12610430	19	35273574	0.131119
rs2637255	10	78312803	0.131873
rs994431	18	46062093	0.132251
rs10494359	1	161463876	0.133079
rs11082133	18	36877658	0.133812
rs5742742	14	23056524	0.134215
rs17347944	10	43525741	0.134657
rs17347902	10	43525303	0.135168
rs1106646	10	43532377	0.135194
rs13421472	2	20082812	0.136106
rs7263099	20	9554379	0.136136
rs17432456	10	43524373	0.13631
rs17432429	10	43524234	0.136864
rs2289554	10	99683270	0.13694
rs8076746	17	59914717	0.137517
rs4459617	18	46041296	0.137812
rs9344528	6	86163227	0.137898
rs9427399	1	161476533	0.138623
rs7539468	1	161477066	0.138986
rs27689	5	96107202	0.13903
rs7515174	1	161476949	0.139331
rs10494360	1	161475750	0.140714
rs10764795	10	130413879	0.141261
rs2956766	8	12766717	0.141299
rs10810690	9	16941158	0.14252
rs10810692	9	16941349	0.142532
rs10810693	9	16941569	0.142688
rs12352797	9	86781802	0.142786
rs7128040	11	63541323	0.143548
rs2977115	8	12765422	0.144682
rs10502722	18	36886378	0.145741
rs695013	9	6091565	0.146441
rs8072077	17	31628662	0.147258
rs11551942	11	63526701	0.147553
rs340918	9	6091048	0.148101
rs11581865	1	157259037	0.148669
rs9852856	3	186685847	0.149213
rs1950872	14	26814377	0.149955
rs2841427	1	213385065	0.151331
rs7127454	11	63483191	0.151743
rs7128970	11	63478360	0.15183
rs7945972	11	63477279	0.151913
rs13168438	5	11660444	0.152086
rs7928900	11	63455476	0.152283
rs11697986	20	15503352	0.153202
rs10756844	9	16941886	0.155722
rs17110477	12	72343863	0.157665
rs6878487	5	11657823	0.158608
rs2959548	8	70646693	0.160833
rs12202892	6	169216462	0.16112
rs12146102	1	114799870	0.16169
rs2281354	1	22853141	0.162017
rs10917248	1	22852184	0.162153
rs2948370	8	12734745	0.163128
rs7020773	9	22972915	0.163496
rs7020689	9	22972985	0.163505
rs6434984	2	199578954	0.163775
rs2977170	8	12733899	0.16536
rs4624756	5	26804181	0.166508
rs7811115	7	79615398	0.167767
rs10491478	5	179369288	0.168295
rs2999214	13	19940788	0.169626
rs2060790	2	19562433	0.170201
rs1676976	8	4578479	0.170504
rs12681575	8	115933014	0.174292
rs12673654	7	156046163	0.178375
rs4279551	8	27144732	0.178852
rs10786236	10	97552334	0.179674
rs3929900	10	97549380	0.179674
rs6584027	10	97544513	0.179681
rs1418709	10	97518699	0.179693
rs3814159	10	97515137	0.179693
rs4582902	10	97529318	0.179693
rs11517041	10	97564532	0.180258
rs494688	6	86100089	0.180304
rs1933165	10	97490387	0.180337
rs2861147	10	97496368	0.180337
rs10882657	10	97476579	0.180417
rs4918962	10	97475574	0.180417
rs10882675	10	97588023	0.181005
rs10882676	10	97588197	0.181005
rs1573112	10	97593354	0.181117
rs1148414	12	106624315	0.181974
rs1925532	10	20920970	0.182796
rs7067762	10	97606843	0.184668
rs12605690	18	77518329	0.187854
rs3910047	4	149210677	0.188187
rs12660810	6	169211099	0.192657
rs7209911	17	74875642	0.193821
rs966161	10	44712574	0.193851
rs17122877	14	87491416	0.197108
rs3176891	10	97580944	0.199256
rs10882641	10	97371903	0.200628
rs9306881	2	19569926	0.20145
rs9400121	6	107853651	0.201962
rs7927653	11	20516344	0.203037
rs12602135	17	32098023	0.204164
rs9414766	10	63891115	0.204345
rs9406784	9	22322430	0.204396
rs10882638	10	97367724	0.204482
rs1327054	9	22325078	0.204761
rs9400120	6	107852300	0.204889
rs9298834	9	22325460	0.204928
rs13002607	2	19622917	0.205618
rs9386644	6	107843460	0.205841
rs9450271	6	86114837	0.20694
rs17597658	5	28094296	0.208428
rs474548	11	63483576	0.209674
rs11188397	10	97367511	0.209886
rs12648073	4	78345009	0.213974
rs12647991	4	78344729	0.214176
rs9968161	3	112946245	0.214684
rs2613109	15	61992729	0.215773
rs6015710	20	58856822	0.215841
rs3176881	10	97624207	0.218808
rs1053905	10	97366364	0.219272
rs10065173	5	64712004	0.219285
rs12603968	17	32098338	0.219316
rs11551944	11	63449125	0.219644
rs11711650	3	32213789	0.22037
rs12602269	17	32098845	0.220508
rs10152951	15	39798609	0.222561
rs2296692	10	97373966	0.222591
rs11238902	10	44681091	0.224007
rs1327050	9	22319802	0.22483
rs1575979	9	22319337	0.225449
rs1581866	9	22316090	0.225891
rs12366302	12	102029166	0.226029
rs1020812	1	108484632	0.226063
rs1575977	9	22318966	0.226243
rs6475627	9	22308834	0.226833
rs10757305	9	22302427	0.22804
rs1590629	9	22303270	0.228209
rs10757303	9	22302104	0.228245
rs10757304	9	22302154	0.22842
rs10811688	9	22304230	0.228448
rs7037085	9	22307495	0.228519
rs4256664	9	22306392	0.228605
rs10811689	9	22305887	0.228678
rs4246845	9	22305192	0.229105
rs10757302	9	22300246	0.229148
rs2883219	14	95483163	0.2302
rs10131974	14	40272229	0.23153
rs2734414	12	10598802	0.232377
rs8009567	14	95487717	0.232674
rs7188852	16	6482068	0.232834
rs2147419	10	90759916	0.233693
rs12778814	10	97367117	0.234737
rs2140913	7	112728053	0.235439
rs11078258	17	14468506	0.237042
rs2617156	12	10536879	0.237451
rs2263155	10	34074599	0.237996
rs11188427	10	97434543	0.238422
rs4754958	11	103400850	0.238998
rs6483694	11	20497936	0.239104
rs7946612	11	20498814	0.239782
rs1865653	4	174951705	0.241493
rs2117812	4	174952248	0.241498
rs10203491	2	57858593	0.242857
rs4918979	10	97698370	0.247434
rs2255364	12	10531896	0.24758
rs1154724	21	18159548	0.247856
rs1382265	12	10533805	0.247872
rs8011471	14	95477800	0.248497
rs6072992	20	41762934	0.248774
rs2417734	12	10533406	0.249848
rs1187765	1	213518405	0.251
rs2617152	12	10533106	0.251418
rs10786227	10	97367882	0.25265
rs2822600	21	15716009	0.252931
rs17432833	10	43532175	0.253959
rs11983011	7	37624812	0.254125
rs7042671	9	86791957	0.254743
rs5028044	8	3370581	0.255508
rs9524284	13	94609509	0.255659
rs10927329	1	244997586	0.256529
rs17705510	10	122241183	0.256807
rs11976063	7	4831969	0.257309
rs10882640	10	97369939	0.258951
rs943342	10	97370197	0.259528
rs17761606	8	12587862	0.259545
rs2296689	10	97370843	0.260459
rs17201112	8	25275527	0.261781
rs7684296	4	170662275	0.262427
rs2035264	3	124499498	0.262767
rs7631484	3	36314167	0.262825
rs17761564	8	12587329	0.264038
rs1409709	10	97372559	0.265479
rs7536491	1	234991851	0.266156
rs11224959	11	101559606	0.266175
rs1478309	12	10541745	0.266473
rs6997616	8	83854873	0.266544
rs17656941	11	63400493	0.266741
rs7666956	4	172210033	0.267055
rs1870731	20	58875140	0.268946
rs651455	1	179841792	0.2695
rs1319268	7	79668425	0.271246
rs16846064	2	162568941	0.273202
rs1391265	15	36071725	0.274817
rs2031613	10	90766924	0.275807
rs6427515	1	160325111	0.277619
rs500884	4	132146282	0.279766
rs7606003	2	20839956	0.281128
rs16886782	8	116002901	0.285769
rs6917427	6	3810403	0.285856
rs6666342	1	211209023	0.286431
rs12783226	10	97473403	0.286566
rs1994389	8	115989458	0.286658
rs10811686	9	22296182	0.287316
rs1854080	9	22295377	0.287709
rs2861150	10	97496652	0.287786
rs10757299	9	22294797	0.287864
rs10757300	9	22295253	0.288097
rs13105040	4	172201889	0.288514
rs1575965	9	22292273	0.288771
rs6694403	1	161460211	0.288825
rs4918959	10	97465149	0.288853
rs2245834	7	112732930	0.29043
rs4481960	10	97524313	0.292805
rs7912364	10	127122361	0.294215
rs1609591	9	22291931	0.295434
rs4657039	1	161462728	0.295443
rs7908691	10	97686064	0.295596
rs8001815	13	110665421	0.295676
rs7095310	10	56621757	0.296
rs6772577	3	177935554	0.296626
rs13011383	2	38897074	0.297608
rs9953991	18	77488572	0.298761
rs9956086	18	77489169	0.299901
rs10757298	9	22294741	0.300523
rs9520836	13	108957063	0.301454
rs760534	22	27493910	0.302037
rs9893734	17	35705647	0.30518
rs10250448	7	33489223	0.30571
rs2898973	15	40298358	0.308081
rs3176894	10	97514459	0.308139
rs12747138	1	168959011	0.310595
rs16992603	20	6771694	0.311337
rs2802975	1	234989370	0.313465
rs9949845	18	49298459	0.313918
rs4781897	16	18046032	0.314422
rs7916624	10	20929892	0.314495
rs6942065	6	86168265	0.315413
rs4372227	1	215859608	0.315559
rs994227	2	190432467	0.316347
rs7069750	10	90762376	0.317058
rs3781596	11	68114002	0.317931
rs10932251	2	209063788	0.319599
rs6711758	2	209068557	0.319709
rs6743514	2	209068768	0.31971
rs12373811	2	209069132	0.319763
rs6435429	2	209067982	0.319917
rs12473347	2	209066551	0.319926
rs11203146	10	91247151	0.321373
rs12681021	8	116006246	0.321746
rs1024589	7	67128065	0.321937
rs7837876	8	12578384	0.323256
rs883533	1	100235851	0.32567
rs12129588	1	100234931	0.325775
rs10875256	1	100235268	0.325822
rs9878243	3	190508872	0.326287
rs4572040	10	30311507	0.326875
rs528324	6	151321054	0.327087
rs9598304	13	62136665	0.327895
rs6469144	8	108765896	0.327914
rs2469114	15	67013764	0.328432
rs4773780	13	94744055	0.328736
rs12546832	8	116003403	0.328925
rs2469116	15	67014378	0.329014
rs2469117	15	67014591	0.329565
rs10875257	1	100242048	0.332076
rs10503427	8	12607186	0.332246
rs11244467	10	127112849	0.332756
rs10882686	10	97668427	0.333139
rs4975210	4	130241377	0.334783
rs7922217	10	97657705	0.336599
rs569961	18	10678438	0.3367
rs483920	10	97370600	0.337522
rs7155561	14	35836217	0.338103
rs1430952	11	84250546	0.341361
rs7307680	12	1052488	0.341703
rs12768006	10	97407793	0.341864
rs12924214	16	6678467	0.34197
rs11900331	2	135571903	0.343818
rs10882690	10	97685352	0.34446
rs1933164	10	97396245	0.34518
rs10786241	10	97668309	0.347167
rs7846530	8	66917472	0.348615
rs7996685	13	110664929	0.350043
rs7106197	11	15910248	0.35038
rs7921467	10	97344243	0.352177
rs16946691	18	4402967	0.352461
rs9925780	16	81045176	0.353382
rs6136470	20	1920590	0.354309
rs117592294	10	97932006	0.354689
rs1471256	2	57906918	0.35519
rs17382898	10	97729647	0.355647
rs2584767	18	46511967	0.356285
rs11000124	10	73745823	0.362891
rs17767600	8	12605681	0.363669
rs6894703	5	13284139	0.364014
rs4472859	10	107758642	0.364502
rs7301582	12	10601690	0.365721
rs1571020	10	90770852	0.369492
rs2234978	10	90771829	0.369652
rs1926188	10	90777111	0.369677
rs12326983	18	58781768	0.370407
rs4406738	10	90760012	0.370425
rs10927200	1	244509933	0.37251
rs2147420	10	90759613	0.372889
rs4406737	10	90759724	0.373003
rs2555669	4	175515345	0.37409
rs5996715	22	24932214	0.374429
rs7588283	2	221295744	0.375092
rs12483632	21	43159262	0.376475
rs4792078	17	10899876	0.377474
rs9924520	16	10974355	0.378747
rs1871334	5	101135059	0.379406
rs7648084	3	190506460	0.379587
rs6488285	12	10518706	0.38118
rs749017	2	135573659	0.38374
rs11907758	20	58819636	0.384276
rs10801115	1	192362953	0.386701
rs10166798	2	222530733	0.388032
rs10064766	5	87080661	0.391874
rs4565270	6	86174450	0.39233
rs12146987	14	23273286	0.392572
rs2049634	7	70244499	0.394972
rs10135074	14	23270658	0.395679
rs16886785	8	116005483	0.396841
rs12195148	6	106388155	0.397119
rs11765940	7	129978082	0.397132
rs10509695	10	97731199	0.399955
rs7792173	7	79669227	0.401737
rs1340976	1	161661489	0.401897
rs10882647	10	97412047	0.402102
rs6948788	7	79667628	0.402288
rs875545	7	79671892	0.403587
rs1340837	10	97542035	0.405167
rs11593038	10	97459003	0.406246
rs10496160	2	68273851	0.40685
rs17735107	6	55709645	0.407283
rs952020	6	126435727	0.407689
rs10033978	4	106839138	0.408355
rs1073473	6	55709451	0.408895
rs1570311	6	86155151	0.409834
rs1187768	1	213511147	0.410997
rs9563927	13	34492002	0.412595
rs6714981	2	209068854	0.413609
rs4657090	1	161662484	0.413636
rs9344525	6	86151438	0.414122
rs1590279	6	86138573	0.415583
rs10753610	1	161663823	0.415672
rs9362218	6	86149763	0.415702
rs9353315	6	86149938	0.415819
rs9344524	6	86149651	0.415839
rs7972757	12	10546140	0.415918
rs6775786	3	97187928	0.417373
rs535449	10	97378785	0.417634
rs7631064	3	171918197	0.419421
rs7772233	6	86146024	0.420004
rs1338684	1	157255803	0.420331
rs10485369	6	93690281	0.421639
rs7990237	13	25995918	0.422039
rs6027435	20	58816020	0.422944
rs4487548	6	86142411	0.424075
rs12662033	6	86141678	0.425013
rs7233621	18	60415356	0.425174
rs7292105	22	24946522	0.425338
rs12779833	10	97464060	0.42604
rs7724830	5	14160447	0.429433
rs10275188	7	41065688	0.42963
rs10430513	10	69410048	0.430082
rs1926194	10	90760318	0.434333
rs12522587	5	110089350	0.434938
rs7297828	12	26675954	0.438122
rs823165	1	231769446	0.438516
rs1494579	5	62583232	0.438536
rs7985167	13	34481896	0.438997
rs6816997	4	106424589	0.439006
rs10432521	2	209065866	0.441594
rs10445733	2	209065867	0.441594
rs12812640	12	126037274	0.442062
rs12923791	16	12669301	0.442257
rs1004134	22	24938455	0.442307
rs12307958	12	22335448	0.442939
rs3176886	10	97604406	0.442978
rs7700761	5	75394915	0.443211
rs7702044	5	75395725	0.445233
rs7281452	21	18046200	0.445712
rs12121970	1	200985057	0.445769
rs9999896	4	106423757	0.446683
rs9362211	6	86132539	0.446859
rs1322401	6	86133387	0.447213
rs7754559	6	86134331	0.447513
rs9344521	6	86136463	0.447583
rs9362213	6	86136407	0.447626
rs2561252	19	28704090	0.448247
rs10739779	9	101882199	0.448916
rs774816	2	155327885	0.449163
rs1946716	8	58812107	0.449531
rs12027184	1	91632247	0.45031
rs707111	2	155326279	0.450927
rs2275272	10	97388162	0.450962
rs11805861	1	200994551	0.453577
rs4459529	16	17054189	0.454514
rs1867739	5	13308177	0.455464
rs7920801	10	97431839	0.455577
rs10882651	10	97438823	0.455915
rs817472	1	85583985	0.456801
rs12880551	14	81726571	0.459005
rs12321264	12	52923788	0.459787
rs7966418	12	81314206	0.459801
rs637346	6	86115282	0.464359
rs11053803	12	10599662	0.464393
rs17803489	7	79677089	0.464673
rs1520805	12	81312151	0.464952
rs11188393	10	97364023	0.465875
rs12357173	10	97444603	0.468602
rs1409710	10	97372669	0.469631
rs522915	6	86116321	0.470162
rs10882698	10	97715871	0.470588
rs3793751	10	97377901	0.471189
rs554885	17	74886137	0.471292
rs6559771	9	86792561	0.474551
rs6140960	20	9532365	0.476639
rs6586163	10	90752018	0.476847
rs6586164	10	90752031	0.476971
rs9954696	18	11441123	0.477935
rs1324551	10	90751516	0.478421
rs1417579	1	161661053	0.480035
rs6602379	10	6073374	0.480282
rs7985851	13	94595819	0.480475
rs10115082	9	82032585	0.480876
rs7962112	12	10540756	0.48206
rs12462651	19	9059159	0.482164
rs12828493	12	12135496	0.482433
rs17486103	18	6128439	0.482664
rs10984013	9	121146146	0.482869
rs11595248	10	97440159	0.48314
rs1926195	10	90753758	0.485148
rs1439585	5	124608118	0.487526
rs7776651	7	118764109	0.488117
rs323096	18	49286894	0.48832
rs11046337	12	22333616	0.490551
rs323093	18	49284829	0.491643
rs10421452	19	53295662	0.492815
rs9563932	13	34493282	0.494458
rs12619740	2	206696967	0.49673
rs117568941	10	97331924	0.496774
rs12821887	12	10554679	0.497832
rs12814926	12	113424475	0.497972
rs11221309	11	99642033	0.500466
rs12830618	12	10553030	0.501891
rs10862208	12	81307886	0.502749
rs4258314	10	97408603	0.503012
rs7957120	12	81307523	0.505629
rs6454468	6	86150384	0.505926
rs7966974	12	129810841	0.506642
rs6931295	6	86144875	0.510825
rs13170483	5	52665731	0.512118
rs11585200	1	234813356	0.512782
rs11119301	1	209692994	0.517971
rs7746065	6	86174845	0.518373
rs11663340	18	12333686	0.518723
rs6586167	10	90756146	0.519096
rs11591525	10	44224012	0.519111
rs10899881	10	44223677	0.519142
rs1967432	12	10604945	0.519854
rs11188531	10	97704739	0.520801
rs4877532	9	82650754	0.523136
rs6931801	6	143961610	0.523198
rs1000633	6	86132753	0.524043
rs11221712	11	99741816	0.524058
rs1660151	18	77263156	0.524427
rs17072848	6	143965015	0.525114
rs6586165	10	90755056	0.525355
rs6140961	20	9532578	0.525882
rs6490403	13	29954105	0.528181
rs702036	3	124501072	0.529519
rs3794292	12	2763992	0.530592
rs2705585	2	217798722	0.532644
rs12923971	16	12669455	0.532655
rs1820707	19	28692266	0.533029
rs12824474	12	10602925	0.533236
rs4075311	10	97574655	0.535316
rs3176888	10	97584044	0.537827
rs2016848	3	154858685	0.538149
rs17095212	11	100455993	0.538165
rs1657346	10	44777560	0.538454
rs17461546	10	97442995	0.539197
rs6508093	18	49344684	0.539416
rs1375750	4	177503820	0.5399
rs7791642	7	66706398	0.540226
rs1390942	8	20019618	0.540594
rs11238673	10	44227422	0.541335
rs32452	5	15115046	0.543062
rs4761750	12	94322474	0.544213
rs6877543	5	101104880	0.544735
rs756254	1	200972121	0.546658
rs723177	1	161651064	0.548927
rs323091	18	49291217	0.551584
rs2122337	4	177506661	0.555432
rs13137827	4	7994298	0.558296
rs6853120	4	182576231	0.558724
rs12127882	1	200964997	0.558914
rs192956	18	49283642	0.559779
rs2196945	1	214361684	0.561648
rs905594	1	161741274	0.562658
rs11244493	10	127136445	0.563337
rs6658613	1	5237431	0.563867
rs2602088	4	72068144	0.565146
rs323086	18	49290724	0.565667
rs2602100	4	72074527	0.565999
rs12186458	5	28689752	0.566787
rs9325793	8	12604492	0.569064
rs597808	12	111973358	0.569202
rs12228141	12	2766984	0.569248
rs2439395	15	67014418	0.570872
rs12405539	1	189792204	0.571069
rs1772547	13	104402527	0.57184
rs12770849	10	97554047	0.572443
rs12767650	10	97522297	0.573422
rs2655911	18	49293982	0.574258
rs1800682	10	90749963	0.57449
rs1446062	5	13302322	0.575009
rs10132465	14	49197419	0.576117
rs10438768	17	58213963	0.576613
rs3181122	10	97607165	0.576758
rs4492900	12	10600579	0.576773
rs16978651	22	24945361	0.578852
rs12673851	7	81506124	0.580811
rs11188444	10	97477846	0.581038
rs6117372	20	717569	0.581069
rs10736096	10	97707853	0.583831
rs6912715	6	126431007	0.587907
rs12822733	12	1056030	0.589422
rs12819494	12	10551541	0.58973
rs7584278	2	208101770	0.59074
rs12826560	12	10532965	0.591654
rs1982512	12	59035188	0.592907
rs13423190	2	125394708	0.592984
rs2440360	15	53131057	0.593284
rs10469877	2	57905906	0.594475
rs1179651	2	217794848	0.595092
rs9663413	10	97405989	0.595332
rs10146996	14	24764186	0.595399
rs7089668	10	97608422	0.596291
rs1891536	10	97591297	0.596635
rs10882671	10	97584023	0.597085
rs10509686	10	97577746	0.59813
rs12244124	10	97399856	0.598619
rs4267828	5	65875447	0.600408
rs1892157	1	192387842	0.602158
rs17700451	16	77001806	0.602675
rs6596787	6	1117196	0.606064
rs7910825	10	90743341	0.606192
rs527043	10	97334332	0.606433
rs3793749	10	97394628	0.606689
rs9653420	2	125396382	0.607971
rs9653419	2	125396355	0.608425
rs13119438	4	177507768	0.609668
rs9916257	17	33797371	0.612176
rs4919213	10	100093928	0.613845
rs17229341	2	155316251	0.614418
rs9613123	22	26588174	0.614696
rs11188455	10	97490923	0.61475
rs554113	6	86115244	0.616893
rs4653851	1	227748154	0.616974
rs9575250	13	36654825	0.617449
rs11188407	10	97390533	0.620375
rs10882644	10	97388579	0.620819
rs16965223	15	53142069	0.620845
rs4918966	10	97513362	0.621037
rs8131269	21	36364528	0.622115
rs8130985	21	36364598	0.622481
rs749050	10	97376115	0.622771
rs11244503	10	127144983	0.623121
rs8134978	21	36364751	0.624264
rs4501813	1	18816879	0.624439
rs2682472	12	10605571	0.624808
rs1744122	6	86115218	0.625088
rs2297788	10	97446206	0.625337
rs9376772	6	143960454	0.626457
rs6989379	8	20014490	0.627623
rs2861151	10	97552970	0.628265
rs11188484	10	97539737	0.628561
rs3176895	10	97514188	0.628869
rs17462179	10	97506705	0.628869
rs12358481	10	97506103	0.628885
rs1705584	3	170002157	0.631104
rs2285681	7	19158766	0.632179
rs2296691	10	97370989	0.632685
rs11188504	10	97606224	0.633525
rs12354848	10	97595696	0.63401
rs11621986	14	79629342	0.634248
rs7838759	8	13470196	0.635873
rs2046183	8	13409359	0.637932
rs1935815	10	97631492	0.638408
rs11188513	10	97633021	0.63981
rs11598475	10	97621266	0.642442
rs158099	14	77544755	0.642815
rs2861153	10	97623256	0.643784
rs4512761	10	97625099	0.643868
rs6461902	7	26029812	0.64509
rs13383677	2	224218793	0.645284
rs2165090	1	161457637	0.645903
rs8127202	21	36364720	0.646225
rs4037	10	97365820	0.646466
rs8055880	16	8866041	0.647525
rs12731669	1	161410458	0.64937
rs6776689	3	3093476	0.650957
rs1471982	11	104221093	0.651059
rs7074866	10	97650509	0.65169
rs762248	21	36360139	0.653245
rs11188394	10	97365458	0.653788
rs6079325	20	1467917	0.654718
rs6905279	6	143936531	0.655145
rs12118198	1	200955312	0.655715
rs10927335	1	245005373	0.658958
rs7091088	10	97650740	0.660983
rs1095654	2	143825002	0.661122
rs7987435	13	28479083	0.662099
rs667132	16	77998122	0.662111
rs6100836	20	58827268	0.663055
rs12929329	16	12669374	0.663471
rs11766944	7	1888051	0.664566
rs11219050	11	123049798	0.668898
rs12763743	10	97592156	0.671244
rs1935814	10	97643951	0.671925
rs10845142	12	10633879	0.672152
rs4765702	12	2773862	0.673043
rs10743897	12	10633661	0.675837
rs9554196	13	28476640	0.676833
rs975752	10	101906333	0.680728
rs7978962	12	10524824	0.681519
rs12355544	10	127141256	0.683218
rs16965179	15	53093213	0.683244
rs10187248	2	236148417	0.683903
rs12125246	1	240184353	0.684648
rs11907269	20	9520525	0.68478
rs3181129	10	97603178	0.685051
rs4614366	10	97596276	0.685358
rs2592291	12	118274093	0.685568
rs2042318	5	28662161	0.685598
rs8060255	16	8866321	0.685786
rs7079312	10	97459695	0.689395
rs11947294	4	156641410	0.689595
rs12244559	10	97471925	0.690792
rs2855537	12	6899181	0.692937
rs9554200	13	28480720	0.693123
rs7918947	10	97325729	0.693649
rs418211	5	73711351	0.69482
rs17092060	1	72456427	0.697151
rs7903617	10	97723721	0.699356
rs7928098	11	1104296	0.699958
rs9853397	3	66803518	0.700726
rs2617150	12	10529034	0.700886
rs1360955	10	97715483	0.702535
rs746399	11	72315581	0.702899
rs9875964	3	66805406	0.706274
rs10882643	10	97375171	0.707548
rs2042319	5	28662328	0.712832
rs4350980	4	75326268	0.715949
rs7975996	12	10524923	0.719818
rs2466255	8	12834573	0.72088
rs1934908	1	161680868	0.726351
rs7763797	6	55673232	0.726375
rs576080	10	97357961	0.727706
rs17080189	13	34495608	0.728385
rs4399233	10	67637104	0.729701
rs1522588	2	34062730	0.732179
rs1951395	14	85905813	0.73237
rs7335454	13	34498065	0.733883
rs6151769	5	80052468	0.734503
rs1471387	8	31935612	0.740658
rs17079416	6	118026043	0.742002
rs12043556	1	153407572	0.743601
rs4859049	3	87285444	0.745003
rs4363739	13	34499058	0.745633
rs1359267	10	85330176	0.745998
rs17732552	13	90909865	0.748529
rs1801274	1	161479745	0.75099
rs4077757	11	1105834	0.751005
rs12125247	1	240184395	0.751677
rs10874648	1	103172941	0.753471
rs7908420	10	97695097	0.762679
rs7322867	13	34496015	0.763011
rs12241937	10	72503069	0.763592
rs17418268	9	132535963	0.767936
rs13189295	5	2001045	0.768272
rs6502951	17	6298695	0.770745
rs7904410	10	97724247	0.773781
rs11188516	10	97649445	0.776462
rs7099441	10	118129491	0.777668
rs17501253	12	117366394	0.778849
rs10089695	8	94209980	0.781753
rs2899501	15	53115815	0.782105
rs11636420	15	36145815	0.784311
rs7231815	18	68935256	0.784375
rs11770148	7	1899447	0.784712
rs1049172	12	10525740	0.785016
rs17092072	1	72458961	0.787346
rs8025128	15	53093807	0.79046
rs9287588	2	236147164	0.791424
rs17110984	10	97332195	0.794913
rs1049174	12	10525365	0.805277
rs6698806	1	161456186	0.806145
rs16995992	20	15542435	0.807767
rs16886816	8	116011585	0.808356
rs11643959	16	58770897	0.809273
rs11647808	16	58770881	0.809273
rs76771478	11	112706386	0.811218
rs2900421	12	10622047	0.814387
rs4675671	2	208252843	0.816822
rs6716530	2	223896056	0.820393
rs4373337	6	86179406	0.822116
rs17221818	10	1603091	0.823353
rs7093697	10	85337573	0.824047
rs6664390	1	94484608	0.825277
rs7921331	10	97727916	0.82551
rs13152666	4	177515381	0.826701
rs70602	17	44859715	0.827981
rs199507	17	44858855	0.829234
rs199509	17	44858728	0.829836
rs199506	17	44859031	0.83059
rs6779264	3	87372741	0.830816
rs1389687	3	87373281	0.831482
rs1389686	3	87373414	0.831499
rs2880260	3	87373833	0.832508
rs11705897	3	87374899	0.832596
rs12681211	8	102024705	0.832657
rs1845429	3	87374385	0.832701
rs1587016	3	87375973	0.832786
rs1587019	3	87375194	0.83284
rs1908287	3	87375756	0.83284
rs2342156	3	87374038	0.832967
rs1587015	3	87376118	0.832984
rs7631477	3	87376126	0.833228
rs12681236	8	102024824	0.836028
rs1836917	3	154860908	0.838326
rs349451	1	42265703	0.840136
rs4791194	17	63383781	0.841338
rs199505	17	44859410	0.841923
rs1006754	18	61631447	0.842225
rs2876900	7	50924695	0.842291
rs4673047	2	223889281	0.842709
rs11874387	18	68933625	0.845027
rs10509696	10	97734022	0.845107
rs7275595	21	41307923	0.845644
rs199514	17	44856881	0.845738
rs12150404	17	11162724	0.846603
rs9564865	13	72594722	0.847579
rs4870749	8	121763576	0.851253
rs13198172	6	2427047	0.852453
rs9359656	6	86179835	0.853364
rs17576123	14	101126289	0.853749
rs10492543	13	90911686	0.854499
rs518936	5	2400030	0.854873
rs7591659	2	196168703	0.858099
rs6796494	3	87378319	0.859001
rs3734505	6	2413588	0.859057
rs1441003	8	49820111	0.859135
rs10515206	17	59693268	0.859272
rs1587021	3	87372169	0.860625
rs9501838	6	2414569	0.861627
rs724637	19	28701767	0.865028
rs10249596	7	66962579	0.865159
rs17080161	13	34491134	0.865658
rs445118	5	41263064	0.867302
rs1503307	4	5291802	0.869198
rs1603031	3	87376737	0.869563
rs1603032	3	87376656	0.869574
rs1450724	18	68927603	0.87025
rs7909989	10	85340365	0.870523
rs2159292	17	11163192	0.870947
rs7911690	10	85376698	0.873119
rs13088657	3	87378044	0.873135
rs1603028	3	87377262	0.873771
rs6551474	3	87377283	0.874098
rs7998453	13	28477799	0.874519
rs332426	19	6801966	0.875004
rs11713990	3	178374983	0.875952
rs7900509	10	85358478	0.876744
rs17102238	10	85356544	0.877245
rs2040608	17	59696732	0.877397
rs7918317	10	85355149	0.877398
rs4436491	10	85357489	0.877682
rs10885097	10	112899745	0.878399
rs2181837	10	85359545	0.878633
rs13431501	2	208255781	0.878823
rs7082573	10	85375171	0.878879
rs2181838	10	85360303	0.878881
rs6100820	20	58821053	0.881295
rs17102301	10	85377787	0.881506
rs6100819	20	58821038	0.881626
rs7099311	10	112896434	0.881662
rs10509478	10	85379821	0.882611
rs875682	15	39796771	0.883708
rs16832912	2	154232018	0.884056
rs10177806	2	83795591	0.884479
rs17311517	10	109359939	0.885631
rs1820705	19	28700623	0.885812
rs4235826	6	86184890	0.887049
rs12524836	6	86175956	0.888542
rs2147274	10	85358137	0.888804
rs12552143	9	138267722	0.889035
rs16839714	2	208256235	0.88932
rs13118915	4	86711720	0.890957
rs9567711	13	31583461	0.891158
rs17051480	13	35614689	0.892456
rs16937390	9	19217780	0.892914
rs12599115	16	52279707	0.893619
rs572729	18	10678740	0.894553
rs17075292	13	31588300	0.894597
rs9542809	13	72590285	0.894633
rs10777994	12	99930116	0.898346
rs7586277	2	208046312	0.898699
rs9836453	3	87305386	0.899141
rs12649334	4	96765057	0.899412
rs611498	13	35653945	0.900188
rs11195433	10	112894544	0.902744
rs1486838	2	83800146	0.903152
rs4917703	10	97464816	0.9051
rs573737	6	86118233	0.90666
rs7519514	1	161739190	0.906848
rs13426238	2	83797003	0.906875
rs61839660	10	6094697	0.908358
rs10867588	9	83206233	0.910859
rs17704931	5	141133916	0.910886
rs2440351	15	53150924	0.910909
rs6494705	15	68240825	0.914249
rs10969479	9	29956871	0.917798
rs10238144	7	52995333	0.918669
rs11079580	17	63666968	0.921504
rs3751438	13	44600891	0.922456
rs9427387	1	161443041	0.923442
rs7020357	9	29950775	0.923505
rs9444346	6	86165631	0.923639
rs9427059	1	161442335	0.92364
rs2066967	8	137285134	0.924758
rs10248341	7	52995247	0.926963
rs12419432	11	134653172	0.929914
rs4769741	13	30026413	0.930355
rs1538971	1	161676394	0.930664
rs1288390	1	53545470	0.930911
rs4917702	10	97464508	0.932064
rs9435509	1	234290285	0.932286
rs4468297	10	85357364	0.932968
rs6015715	20	58880274	0.933788
rs2812757	13	19927463	0.93668
rs16944443	13	90998646	0.937882
rs17084774	13	27427349	0.941302
rs10062483	5	2162152	0.941945
rs8137602	22	37274649	0.942769
rs4596231	4	15335664	0.943935
rs11053802	12	10597207	0.945857
rs142933	1	94014564	0.947827
rs12019178	2	83820751	0.9494
rs490079	6	86117599	0.949837
rs695403	22	26254256	0.950072
rs573892	6	86118189	0.950296
rs7108346	11	98405929	0.950604
rs683218	6	86118584	0.950885
rs1947134	6	55685495	0.951338
rs7865798	9	29949674	0.951407
rs12103720	17	43180617	0.951709
rs7767626	6	86124394	0.951974
rs567686	6	86124164	0.95203
rs10733444	9	29952880	0.954024
rs1342501	9	121156824	0.956464
rs7767800	6	86124526	0.960226
rs9344518	6	86125144	0.96061
rs9353309	6	86126145	0.960843
rs9353310	6	86126199	0.961003
rs1121581	5	174837232	0.961186
rs1322404	6	86126912	0.961339
rs9294335	6	86126680	0.961602
rs1322403	6	86127162	0.96174
rs17792323	17	26443265	0.962451
rs527670	6	86115779	0.964346
rs550499	6	86115602	0.964346
rs638745	6	86115587	0.964346
rs7750970	6	86128570	0.96478
rs6919207	6	86129271	0.966519
rs1990777	2	208079496	0.968232
rs4624841	6	86130251	0.973184
rs9782926	1	159323392	0.976764
rs520090	6	86116635	0.979068
rs7583259	2	38921934	0.979133
rs521005	6	86116542	0.979831
rs11602459	11	98404881	0.980407
rs522129	6	86116381	0.980654
rs6745646	2	38859989	0.980758
rs10746614	9	82616777	0.981004
rs2617170	12	10560957	0.98242
rs11265174	1	159320359	0.982451
rs2773849	9	12375680	0.983812
rs7107813	11	103392599	0.984213
rs1841958	12	10562089	0.984592
rs199504	17	44861003	0.98497
rs2773850	9	12375583	0.985681
rs11679834	2	224105827	0.986754
rs6492735	13	95363617	0.988231
rs1570626	6	18328220	0.988343
rs2119376	11	15905725	0.98914
rs3824727	10	81838656	0.989559
rs17062170	9	78788033	0.990131
rs1323950	13	35504951	0.990223
rs8048501	16	6441868	0.990529
rs12550863	9	19216999	0.991758
rs1841957	12	10562025	0.992737
rs13080043	3	30124950	0.992748
rs7207361	17	13339428	0.993267
rs12312943	12	81047752	0.993481
rs17007081	12	81049301	0.993481
rs7135329	12	81033470	0.993514
rs11114549	12	81052710	0.993519
rs10506829	12	81045270	0.993519
rs10862180	12	81038803	0.993519
rs11114544	12	81041817	0.993519
rs1163025	12	81044330	0.993519
rs1163027	12	81041218	0.993519
rs1163030	12	81038586	0.993519
rs10862177	12	81035063	0.993544
rs12300040	12	81035483	0.993544
rs12314353	12	81050166	0.993554
rs1184466	12	81050423	0.993588
rs1343833	12	81051987	0.993629
rs761253	20	58842690	0.993654
rs9283588	3	133874566	0.994667
rs10800309	1	161472158	0.995761
rs1380800	13	72578627	0.995914
rs12724501	1	107304908	0.996105
rs2099684	1	161500130	0.996207
rs2067682	11	98535736	0.996618
rs2773843	9	12378999	0.996656
rs2777001	9	12381493	0.996658
rs6092912	20	58838688	0.996739
rs7224359	17	13781877	0.996746
rs963380	19	20143753	0.996772
rs4675676	2	208290875	0.996823
rs6443556	3	178381477	0.996867
rs10003253	4	142120407	0.996884
rs6019107	20	47012729	0.996894
rs16993706	20	47012974	0.996956
rs12833409	12	21533355	0.996964
rs17683743	10	28181240	0.997114
rs12644520	4	142121102	0.997237
rs12412504	10	28192213	0.997352
rs13001020	2	29539942	0.99738
rs4917013	7	50252550	0.997384
rs12411379	10	28192684	0.997486
rs10892039	11	98485994	0.997498
rs13434938	4	142123295	0.997502
rs1319479	19	20147142	0.997537
rs744696	2	208285831	0.997538
rs9592367	13	65386113	0.997541
rs2617171	12	10561279	0.997622
rs10507672	13	62296640	0.997711
rs7841826	8	98205114	0.99774
rs782920	15	61399892	0.997742
rs6762581	3	178378468	0.997764
rs12672918	7	36720446	0.997786
rs13435713	4	142122970	0.997806
rs17046145	12	79361680	0.997836
rs2016846	3	154858689	0.997848
rs12711388	4	142122887	0.99785
rs13435711	4	142122949	0.997934
rs4519470	2	29538772	0.997967
rs1373446	11	98525492	0.997984
rs7043217	9	75542895	0.998008
rs13204171	6	2416117	0.998097
rs17512979	10	114399330	0.998116
rs2003191	10	28193659	0.998118
rs1940863	18	4653737	0.998121
rs1860939	19	20156203	0.99819
rs2944691	1	189803877	0.998199
rs17327234	4	106563284	0.998358
rs9427705	1	189790404	0.998363
rs16829628	2	188907395	0.99839
rs11174805	12	63533107	0.998429
rs12137220	1	189790182	0.998434
rs4774451	15	63096482	0.998469
rs4666202	2	29544512	0.9985
rs10494086	1	108478253	0.9985
rs2658873	11	131601203	0.998558
rs9556017	13	91058554	0.998577
rs730596	10	98172014	0.998609
rs7036224	9	38639232	0.99865
rs6809176	3	63663854	0.998656
rs10011721	4	24367392	0.998672
rs6493131	15	45321129	0.998704
rs1223758	1	214272840	0.998711
rs12562555	1	57771998	0.998715
rs16845933	4	72025974	0.99875
rs9556018	13	91058602	0.998763
rs6797911	3	154862390	0.998774
rs11197638	10	118122444	0.9988
rs6744960	2	45118833	0.998814
rs8088426	18	64176025	0.998828
rs2340721	1	161849385	0.998842
rs4942264	13	44574282	0.998847
rs10918137	1	161862555	0.998879
rs3017072	10	67662782	0.998889
rs7451154	6	88670827	0.998901
rs17691963	10	115285439	0.998917
rs937352	8	26598715	0.998922
rs4526055	4	142117367	0.998949
rs343949	2	44973791	0.99895
rs9959740	18	64175667	0.998954
rs7248077	19	31297826	0.998967
rs989601	1	214262179	0.998975
rs7897091	10	97406816	0.998975
rs1508637	6	54237466	0.998987
rs9614928	22	45180911	0.999001
rs7779193	7	3392957	0.999012
rs11696316	20	58879170	0.999013
rs12569712	10	86716486	0.999016
rs16847170	2	212764825	0.999019
rs931778	1	161823618	0.999029
rs1223756	1	214273115	0.999066
rs17104445	10	86715813	0.999082
rs12280554	11	125867811	0.999092
rs7187570	16	25754982	0.999117
rs11053781	12	10537269	0.999127
rs12139150	1	161470505	0.999128
rs7294983	12	80939738	0.999155
rs13440225	9	19204532	0.999163
rs1508643	6	54215710	0.999173
rs2658863	11	131571400	0.999194
rs1385912	1	72583375	0.999226
rs7626852	3	133858660	0.999231
rs7328741	13	31579410	0.999234
rs1515567	12	92921386	0.999235
rs16964640	19	31290747	0.999244
rs10076280	5	2164846	0.999251
rs10114545	9	37471803	0.999279
rs4278237	9	14672652	0.999293
rs1848083	11	131571746	0.999293
rs7073313	10	97461503	0.999295
rs10445255	17	13896690	0.999303
rs2630406	1	72590865	0.999306
rs2342195	18	70770546	0.999307
rs2630400	1	72583763	0.99931
rs2947737	11	24164306	0.999315
rs1317246	9	96707563	0.999317
rs12244656	10	118129299	0.99932
rs17804971	12	9619705	0.999322
rs12254317	10	118138939	0.999328
rs2418529	1	189826262	0.999343
rs11169101	12	50068809	0.999344
rs969719	2	50874681	0.999354
rs11676731	2	222532542	0.99937
rs789522	11	131572543	0.99938
rs1933168	10	97486825	0.999384
rs2065368	9	12379547	0.999392
rs789539	11	131578101	0.999418
rs12358068	10	127111864	0.999425
rs10810203	9	14658112	0.999429
rs2889900	9	82641073	0.999439
rs12124509	1	161867489	0.999439
rs16866518	2	225969586	0.999446
rs12151564	2	29543514	0.999446
rs10190173	2	222537746	0.999458
rs13072973	3	189870241	0.999477
rs7490929	13	107083722	0.999488
rs2881470	8	31905434	0.999491
rs6058961	20	31518298	0.999492
rs11637203	15	26241409	0.999494
rs11244466	10	127112746	0.999496
rs11244487	10	127130310	0.999497
rs10124155	9	82645338	0.999499
rs10445256	17	13896938	0.999501
rs2944254	2	87014377	0.999505
rs1482917	5	105134849	0.999509
rs1546611	12	92914004	0.999513
rs8020971	14	92185109	0.999519
rs16878780	8	31943826	0.999526
rs2293564	2	29543663	0.999543
rs2821239	1	72590193	0.999553
rs4699203	4	106871354	0.999554
rs2041153	17	11909658	0.999559
rs10882639	10	97368990	0.999562
rs4763630	12	9741500	0.999564
rs2536690	12	9618649	0.999566
rs7630290	3	106396821	0.999567
rs7551957	1	161470042	0.999577
rs11829861	12	9618801	0.999579
rs7007146	8	103534797	0.999584
rs7838509	8	111243319	0.999592
rs11074146	15	93706831	0.999592
rs12800896	11	5734084	0.999596
rs7218390	17	13784655	0.999597
rs7157214	14	92181337	0.9996
rs11659606	18	45791109	0.999609
rs9954061	18	68958834	0.999616
rs17127521	14	92191783	0.999622
rs1542071	4	162807615	0.999624
rs9297185	8	31944028	0.999626
rs11630912	15	54614455	0.999627
rs12194517	6	50143021	0.999636
rs2695834	11	131571025	0.99964
rs12135523	1	161678254	0.999646
rs7208897	17	13786491	0.999647
rs12354917	10	127109380	0.999652
rs1661982	5	22793077	0.99966
rs2298019	1	161736035	0.99966
rs7035419	9	138268422	0.999678
rs12408340	1	116215165	0.999678
rs4737856	8	68769077	0.999682
rs2630392	1	72569613	0.999685
rs10732692	9	82648817	0.999687
rs10743737	12	9623616	0.999688
rs1947735	8	31878753	0.99969
rs905837	5	15786632	0.999696
rs2609289	6	168927757	0.999698
rs751131	4	104435965	0.999698
rs3796293	3	190332093	0.999708
rs6445448	3	65048345	0.999708
rs4616758	4	106872553	0.999712
rs10810202	9	14656231	0.999721
rs12098522	10	97436393	0.999723
rs2241006	12	9748209	0.999723
rs13073939	3	20607113	0.999725
rs309458	9	37429814	0.999728
rs2763248	6	168925489	0.999732
rs12118043	1	161646824	0.999734
rs343973	2	44961193	0.999739
rs7249214	19	31298057	0.999739
rs7669141	4	171809238	0.99974
rs3829157	10	97378557	0.99974
rs9903295	17	57297161	0.999742
rs4133070	12	50078124	0.999742
rs6671847	1	161478810	0.999745
rs796873	11	131586182	0.999746
rs12470764	2	29539888	0.999754
rs199515	17	44856641	0.999756
rs1873842	4	4821219	0.999758
rs10968572	9	28410944	0.999764
rs12577166	11	98542774	0.999766
rs309461	9	37429401	0.999771
rs42279	5	11317698	0.999772
rs11216145	11	98478731	0.999779
rs3746515	20	44664371	0.999779
rs9304823	19	31300238	0.99978
rs9872300	3	23827402	0.999788
rs1086220	11	131586680	0.999793
rs7906450	10	97353426	0.999795
rs4082544	4	4819662	0.999798
rs10771789	12	9630572	0.999798
rs1034763	17	63726734	0.999806
rs4942265	13	44581597	0.999807
rs12959619	18	395885	0.999814
rs6997217	8	68757639	0.999818
rs12305678	12	2763539	0.999827
rs12148902	15	91566505	0.999833
rs12992946	2	240376286	0.99984
rs4592803	2	29538745	0.999842
rs13027721	2	78812974	0.999843
rs12303310	12	50065993	0.999844
rs2114863	12	106595926	0.999851
rs11188385	10	97357112	0.999852
rs4978993	9	114141314	0.999853
rs1006310	1	161811555	0.999854
rs7208975	17	13786766	0.99986
rs7218124	17	11906351	0.999867
rs884409	2	172378657	0.999872
rs2126218	4	91959750	0.999873
rs7565935	2	188961208	0.999878
rs17260856	4	106551252	0.99988
rs17282532	18	68975169	0.999881
rs12617802	2	172378009	0.999884
rs1506670	11	131601765	0.999885
rs13016220	2	6318303	0.999886
rs11160077	14	93065574	0.999892
rs1086219	11	131586606	0.999906
rs10844110	12	9739768	0.99991
rs875320	20	58864176	0.999911
rs963649	2	177495608	0.999912
rs10771915	12	9745747	0.999916
rs7657677	4	43363694	0.999921
rs12612849	2	240442702	0.999921
rs1357	15	53071000	0.999922
rs789553	11	131590523	0.999926
rs6046630	20	20092427	0.999927
rs6472339	8	68765406	0.999929
rs7818326	8	31943372	0.999933
rs7851730	9	14650684	0.999935
rs7797187	7	38430118	0.999941
rs381569	19	50561644	0.999941
rs16829631	2	188912207	0.999948
rs10138058	14	92202805	0.999948
rs17473664	2	39746836	0.99995
rs12606719	18	68947870	0.999955
rs12623196	2	240442670	0.999961
rs2341479	1	161885352	0.999964
rs12242629	10	118128355	0.999969
rs4643812	4	106878043	0.999969
rs4335115	8	68759280	0.99997
rs4341148	8	68760503	0.99997
rs4354291	8	68762137	0.99997
rs7013992	8	68761014	0.99997
rs13031297	2	240369582	0.999976
rs12359018	10	125221406	0.999977
rs11188434	10	97447487	0.999977
rs7895976	10	97389101	0.999986
rs7745994	6	143935363	0.999987
rs1983526	12	10608013	0.999991
rs11216271	11	98506308	0.999991
rs9310768	3	25058407	0.999994
rs1506663	11	131590940	0.999996
rs1345317	16	52283988	0.999997
