# Supplementary material for: Autosomal genetic variation is associated with DNA methylation in regions variably escaping X-chromosome inactivation
Source: Nat Commun. 2018 Sep 14;9:3738. doi: 10.1038/s41467-018-05714-3 (PMC6138682; doi:10.1038/s41467-018-05714-3)
Supplement: Supplementary file 7 — Supplementary Data 6 [file 41467_2018_5714_MOESM7_ESM.xlsx]

## Sheet: Supplementary Data 5
Sentinel variants and their association with X-chromosomal methylation, corrected for nearby genetic variants known to affect blood composition
Locus	Sentinel SNP	P-value (original analysis)	P-value (corrected for blood-SNPs)	P-value (uncorrected for latent factors)
ZSCAN9	rs1736891	1.29772e-22	1.9e-19	1.28993e-19
TRIM6/HBG2	rs139916287	5.26203e-13	6.7e-10	2.16527e-10
SMCHD1/METTL4	rs140837774	3.09723e-10	4.7e-11	1.30583e-12
ZNF616	rs73937272	2.89853e-10	2.5e-11	3.45452e-11
