# Supplementary material for: Autosomal genetic variation is associated with DNA methylation in regions variably escaping X-chromosome inactivation
Source: Nat Commun. 2018 Sep 14;9:3738. doi: 10.1038/s41467-018-05714-3 (PMC6138682; doi:10.1038/s41467-018-05714-3)
Supplement: Supplementary file 8 — Supplementary Data 7 [file 41467_2018_5714_MOESM8_ESM.xlsx]

## Sheet: Supplementary Data 6
Results from the replication of the four sentinel variants in independent female samples
Locus	Sentinel SNP	KORA (N=847)	Exeter (N=161)	Exeter (N=185)	TwinsUK (N=803)	ARIES (N=867)	RS-III (N=394)	Meta-analysis
ZSCAN9	rs1736891	0.0241173	0.10952	0.087651	0.118813	0.0317936	0.360728	0.000549507
TRIM6/HBG2	rs139916287	0.00264671			0.0537209	0.0783947	0.0178621	5.99835e-05
SMCHD1/METTL4	rs140837774	0.0188628	0.0795449	0.0482513	0.073594	0.142016	0.714415	0.0024045
ZNF616	rs73937272	0.264351			0.510367	0.160821	0.361356	0.593627
