# Supplementary material for: Autosomal genetic variation is associated with DNA methylation in regions variably escaping X-chromosome inactivation
Source: Nat Commun. 2018 Sep 14;9:3738. doi: 10.1038/s41467-018-05714-3 (PMC6138682; doi:10.1038/s41467-018-05714-3)
Supplement: Supplementary file 9 — Supplementary Data 8 [file 41467_2018_5714_MOESM9_ESM.xlsx]

## Sheet: Supplementary Data 7
Cis-eQTLs for the three female-specific sentinel variants
Variant	Gene symbol	Mean RPKM expression	Estimate	Standardized Estimate	P-value
rs139916287	HBG2	462.292	-130.549	-0.136266	5.31938e-07
rs139916287	TRIM6	0.299538	-0.0526177	-0.172144	9.764e-05
rs140837774	SMCHD1	26.9078	-0.128948	-0.0116046	1.81394e-10
rs140837774	METTL4	2.23209	0.045191	-0.0773959	0.000486836
rs1736891	ZSCAN9	2.16075	0.166092	0.351062	2.43986e-50
rs1736891	ZSCAN16	-5.88898	0.161684	-0.139522	4.27813e-12
rs1736891	ZKSCAN3	-1.27661	0.0483204	-0.151963	1.06775e-09
rs1736891	ZKSCAN4	-3.56617	0.0949183	-0.162944	2.88515e-08
