# Supplementary material for: Autosomal genetic variation is associated with DNA methylation in regions variably escaping X-chromosome inactivation
Source: Nat Commun. 2018 Sep 14;9:3738. doi: 10.1038/s41467-018-05714-3 (PMC6138682; doi:10.1038/s41467-018-05714-3)
Supplement: Supplementary file 10 — Supplementary Data 9 [file 41467_2018_5714_MOESM10_ESM.xlsx]

## Sheet: SMCHD1-METTL4 (rs140837774)
Individual X-chromsomal CpGs associated with the three female-specific sentinel variants
SNP	Probe	Estimate	P-value	Position chr X
rs140837774	cg16641190	0.023358594379889	3.01111e-14	109246250
rs140837774	cg20589243	0.0224847323975061	3.34083e-12	109246229
rs140837774	cg13539181	0.0219131293435728	3.47607e-10	109246271
rs140837774	cg09655497	0.0211216159274942	7.07582e-10	109246283
rs140837774	cg15289846	0.00688415550556806	6.06311e-09	16888880
rs140837774	cg24816350	0.0161170702060351	6.1899e-09	71526972
rs140837774	cg11707352	0.00779050614829282	1.36976e-08	71525415
rs140837774	cg18468467	0.00424520595482811	1.6409e-08	71526790
rs140837774	cg22219869	0.00619926640375067	2.11233e-08	15511482
rs140837774	cg11839979	0.00989554822413288	4.65615e-08	109246372
rs140837774	cg03752015	0.0148610849727412	1.16558e-07	71526944
rs140837774	cg22364374	0.0160446003294877	2.03836e-07	71526984
rs140837774	cg23881693	0.0166065625086326	3.18245e-07	109246236
rs140837774	cg26811602	0.0116513812901263	6.83682e-07	46618762
rs140837774	cg16978043	0.00470390498969609	6.98826e-07	16888606
rs140837774	cg04779297	0.0147547132532121	8.70412e-07	16964882
rs140837774	cg09895223	0.0102597587086963	9.8162e-07	110039197
rs140837774	cg18542573	0.013815704242097	1.55245e-06	71526995
rs140837774	cg14073590	0.00627709181539209	1.76321e-06	71526883
rs140837774	cg19490917	0.00771410274641936	1.99926e-06	150251074
rs140837774	cg23091104	0.011849071168965	2.3206e-06	109246341
rs140837774	cg10288106	0.00268409477036511	3.10028e-06	71526903
rs140837774	cg21597797	0.0148974675830393	4.12778e-06	109561513
rs140837774	cg03048084	0.0038751770370284	6.0303e-06	16888622
rs140837774	cg06428288	0.0099192482787579	6.62727e-06	15511530
rs140837774	cg13501371	0.00836657593349169	8.75898e-06	110039194
rs140837774	cg02354343	0.0144213846799696	1.16161e-05	131351392
rs140837774	cg17868752	0.00719447840231681	1.17941e-05	71527142
rs140837774	cg07051329	0.010259311482583	1.23542e-05	110039369
rs140837774	cg23774896	0.0125815962173381	1.38676e-05	71527048
rs140837774	cg08645737	0.00805141984795174	1.45737e-05	82766491
rs140837774	cg24690818	0.0113950795762515	2.09541e-05	112084127
rs140837774	cg07516457	-0.0028119815943759	2.26914e-05	70585931
rs140837774	cg05449830	0.0130163150939531	2.46309e-05	71527091
rs140837774	cg15534364	0.0132083558618059	2.6316e-05	71527089
rs140837774	cg02402307	0.00565725787436898	2.94867e-05	15511684
rs140837774	cg25834869	0.00409908192280558	2.98428e-05	110924347
rs140837774	cg09250703	0.00615201503124217	3.66825e-05	15511751
rs140837774	cg17959735	0.00927681525674123	3.72571e-05	109561515
rs140837774	cg03811055	0.009671249466931	4.19325e-05	16888211
rs140837774	cg19144013	0.00676855910370768	4.9913e-05	15511746
rs140837774	cg06464066	0.00923832948321699	5.30603e-05	16964808
rs140837774	cg05464374	0.00530107965104515	5.75897e-05	71525859
rs140837774	cg14429073	0.00483657921635352	5.76611e-05	71526179
rs140837774	cg17620251	0.00753039354088908	6.83604e-05	71238649
rs140837774	cg04424654	0.0123379426413303	7.10265e-05	109561524
rs140837774	cg05950094	0.0106980678851233	7.10548e-05	16964965
rs140837774	cg26121752	0.0104122773925767	7.28294e-05	16964805
rs140837774	cg20465526	0.0064583814097916	8.80731e-05	15511680
rs140837774	cg04926827	0.00932860195049018	9.37925e-05	109246494
rs140837774	cg07096248	0.00357935074355862	0.000115054	16888596
rs140837774	cg16140952	0.00547161613121136	0.000130822	110039485
rs140837774	cg07156563	0.0129436911325396	0.000143802	71525984
rs140837774	cg26745032	0.00743071087592628	0.000155336	16964743
rs140837774	cg11932249	0.00834955004284413	0.000190417	71524953
rs140837774	cg07897414	0.008667299744465	0.000191722	86772895
rs140837774	cg21401951	0.00740676618607148	0.000251782	71527096

## Sheet: HBG2-TRIM6 (rs139916287)
Individual X-chromsomal CpGs associated with the three female-specific sentinel variants
SNP	Probe	Estimate	P-value	Position chr X
rs139916287	cg00787015	-0.0317569770060491	5.11572e-17	40506177
rs139916287	cg00781978	-0.0310331482116324	2.7532e-16	40506067
rs139916287	cg06731599	-0.0211230732444713	1.01812e-12	40440704
rs139916287	cg17041400	-0.0277328467132385	4.3346e-12	40506821
rs139916287	cg17239904	-0.0189153081440733	5.00844e-12	39872979
rs139916287	cg20887366	-0.0422124324403721	7.47388e-12	40440209
rs139916287	cg02932805	-0.0320264610290156	1.63559e-11	40031550
rs139916287	cg24085719	-0.0116772387034144	6.29483e-11	40506477
rs139916287	cg18364820	-0.0315470383226534	1.01065e-10	40506749
rs139916287	cg10347293	-0.0289956472003465	1.83934e-10	40440170
rs139916287	cg13728104	-0.0201158018582833	2.06717e-10	9433105
rs139916287	cg14654075	-0.0245917186960515	2.1311e-10	9734033
rs139916287	cg16776114	-0.0228279262272597	2.45686e-10	40507041
rs139916287	cg02810043	-0.0218734470525251	3.03522e-10	9433103
rs139916287	cg04574552	-0.019068006171274	5.47102e-10	14047648
rs139916287	cg11712793	-0.0319836772070698	7.01248e-10	39548267
rs139916287	cg21302017	-0.0126239139644846	7.14673e-10	14048278
rs139916287	cg00981879	-0.0352821153822214	1.30126e-09	39680221
rs139916287	cg00241907	-0.031838676243523	1.52694e-09	12993156
rs139916287	cg26318441	-0.0288195815181143	2.08933e-09	9753940
rs139916287	cg15322570	-0.0202027807771472	2.31388e-09	40506804
rs139916287	cg22569587	-0.0359172774775679	4.29653e-09	9733544
rs139916287	cg05181702	-0.0394267947797386	8.77356e-09	9983462
rs139916287	cg18476633	-0.0186610386142437	8.8287e-09	13671306
rs139916287	cg21119901	-0.0228850674650891	9.17171e-09	12993571
rs139916287	cg20197861	-0.0405922489561226	9.44944e-09	39964229
rs139916287	cg12614984	-0.0204492641621737	1.08645e-08	9753567
rs139916287	cg09963125	-0.0194110612123943	1.18754e-08	39676511
rs139916287	cg07381502	-0.0282872881615664	1.26878e-08	40440191
rs139916287	cg09524087	-0.013895646711244	1.31121e-08	9433262
rs139916287	cg25270201	-0.0216813865143957	1.32122e-08	9984045
rs139916287	cg11014998	-0.034800608771885	1.35255e-08	40439740
rs139916287	cg09875833	-0.0231816012602326	1.50818e-08	39864897
rs139916287	cg19045293	-0.0218147306839443	1.91781e-08	39864984
rs139916287	cg01540386	-0.0260346216872163	1.93709e-08	39873535
rs139916287	cg16976876	-0.0424895128862669	2.09361e-08	10124911
rs139916287	cg23496314	-0.0285864509776669	2.19314e-08	39956534
rs139916287	cg01301326	-0.017138794499512	4.30989e-08	40014433
rs139916287	cg18679504	-0.0402734065722811	4.47518e-08	40439984
rs139916287	cg11650160	-0.0188332133793661	4.59207e-08	40017883
rs139916287	cg02770794	-0.0261067481265526	5.81295e-08	39872204
rs139916287	cg10008347	-0.027808959139753	6.34347e-08	39958040
rs139916287	cg02433927	-0.0198664048351489	7.04264e-08	39969103
rs139916287	cg04992335	-0.0162175792503013	8.12856e-08	40017469
rs139916287	cg08826497	-0.0125123452023869	8.47848e-08	40126361
rs139916287	cg20137045	-0.00685661848404245	8.9066e-08	40506829
rs139916287	cg03120461	-0.0328259367116025	1.03779e-07	12993214
rs139916287	cg18973991	-0.0166269954373325	1.17158e-07	39965138
rs139916287	cg06457249	-0.0278238126924849	1.19109e-07	39864290
rs139916287	cg22685779	-0.0225874534648976	1.20992e-07	39548680
rs139916287	cg18274682	-0.0175176358764376	1.2304e-07	40439842
rs139916287	cg16371488	-0.00349871379508868	1.28095e-07	40506945
rs139916287	cg15039826	-0.0375233456322577	1.35774e-07	39958196
rs139916287	cg03991766	-0.0248646030247995	1.44383e-07	9755100
rs139916287	cg05804339	-0.0167184434043175	1.53051e-07	40036023
rs139916287	cg09665351	-0.02679068288744	1.94327e-07	9755283
rs139916287	cg06614969	0.0233501487505957	3.21737e-07	54835405
rs139916287	cg07096038	-0.0086762827043289	3.3074e-07	39958181
rs139916287	cg05026884	-0.0376960304496566	3.55174e-07	40032180
rs139916287	cg17279959	-0.00658722061606488	3.80406e-07	13671130
rs139916287	cg12409683	-0.0215837577849477	3.84639e-07	39874765
rs139916287	cg04413754	-0.0246607874502966	5.64654e-07	39956558
rs139916287	cg07099245	-0.011412649526982	5.67485e-07	39954231
rs139916287	cg15751298	-0.0149151816347677	8.0158e-07	39867548
rs139916287	cg09734952	-0.0121105311918276	8.09692e-07	13671285
rs139916287	cg25536960	-0.0172398068933495	9.25779e-07	13671248
rs139916287	cg25556752	-0.0356375775778936	9.41654e-07	10124797
rs139916287	cg16251333	-0.00712338741662917	1.02001e-06	13671272
rs139916287	cg20064153	-0.0259764268338336	1.10713e-06	12993759
rs139916287	cg25492574	-0.0200879796476068	1.12216e-06	153194172
rs139916287	cg23647143	-0.0137995912353728	1.17958e-06	9432556
rs139916287	cg18105467	-0.0291048444536013	1.38065e-06	40440021
rs139916287	cg14803417	-0.0147928827991904	1.49241e-06	39873471
rs139916287	cg23701759	-0.0197629617463801	1.70853e-06	39959596
rs139916287	cg21389621	-0.0229551094582915	2.0589e-06	12993164
rs139916287	cg14105781	-0.0141776156492029	2.1298e-06	9433597
rs139916287	cg00016934	-0.0196239429150749	2.26473e-06	40035961
rs139916287	cg15737470	-0.0211844616257168	2.28211e-06	10124914
rs139916287	cg13113748	-0.0179639017321388	2.46777e-06	39942822
rs139916287	cg02506527	-0.00954703703331817	2.65854e-06	39868153
rs139916287	cg00902308	-0.0178822455728876	2.6683e-06	40439693
rs139916287	cg24932289	-0.00872809387278981	2.80219e-06	40036253
rs139916287	cg03465847	-0.00836239329215475	3.13339e-06	40594937
rs139916287	cg12737514	-0.0226545736655495	3.24461e-06	40005177
rs139916287	cg05096731	-0.0190491724276145	3.48686e-06	9754594
rs139916287	cg03048084	-0.00717092236796469	3.75886e-06	16888622
rs139916287	cg21400640	-0.028349103916393	3.91351e-06	12992967
rs139916287	cg16257494	-0.0166189329663466	3.93863e-06	12993211
rs139916287	cg10196665	-0.020924795354531	4.33709e-06	13671523
rs139916287	cg13225368	-0.00718331240755449	5.18946e-06	9433099
rs139916287	cg04318320	-0.0145125017853003	5.30343e-06	39874524
rs139916287	cg22215784	0.0207666016747391	5.54911e-06	13952329
rs139916287	cg24882621	-0.0116984691264387	5.67501e-06	13671259
rs139916287	cg25524053	-0.015131638110543	6.15675e-06	40126867
rs139916287	cg10856819	-0.00988425642828889	6.27626e-06	40028998
rs139916287	cg20839655	-0.0199774172607184	6.64943e-06	40507257
rs139916287	cg01597947	-0.0233483002395885	7.02258e-06	39870568
rs139916287	cg15887754	-0.0205255610337036	7.26022e-06	39949685
rs139916287	cg13568559	-0.00149044906323328	7.35446e-06	13671098
rs139916287	cg02904184	-0.0166471547379382	7.61552e-06	40126247
rs139916287	cg16802801	-0.014573052998018	7.65351e-06	40036466
rs139916287	cg01490258	-0.00866369860309378	7.76484e-06	40030456
rs139916287	cg02830187	-0.0124411257047884	8.544e-06	152906667
rs139916287	cg01411845	-0.00210522570045075	9.57943e-06	41192275
rs139916287	cg01110765	-0.0271477899730123	1.01439e-05	40016611
rs139916287	cg23161024	-0.00929234522254208	1.12581e-05	9433097
rs139916287	cg15133344	-0.00791014035001996	1.35913e-05	40034881
rs139916287	cg18610223	-0.00661875815302426	1.41743e-05	39942648
rs139916287	cg24655427	-0.0161046547381463	1.51764e-05	40507270
rs139916287	cg02997061	-0.0169537554862971	1.64741e-05	40126573
rs139916287	cg17791122	-0.0141396382663355	1.70451e-05	13671632
rs139916287	cg26734249	-0.0232665300736735	1.82101e-05	12994598
rs139916287	cg04271131	-0.0100078345171069	1.86237e-05	9433870
rs139916287	cg13282942	-0.0122026461592689	1.99057e-05	153193523
rs139916287	cg11117255	-0.0126671975874395	2.28889e-05	40008202
rs139916287	cg08777147	-0.0157690741733192	2.51868e-05	39953550
rs139916287	cg01321830	-0.0127565168001098	2.54659e-05	40005822
rs139916287	cg13937627	-0.0291103315822378	2.83863e-05	153236838
rs139916287	cg24208785	-0.0128116773206284	2.99243e-05	40013348
rs139916287	cg13273147	-0.0281713242091957	3.00071e-05	153192582
rs139916287	cg05673087	-0.0058561101200411	3.18614e-05	14048156
rs139916287	cg12875241	-0.0234289502195216	3.24237e-05	9734063
rs139916287	cg11143827	-0.0107803040472214	3.28048e-05	39961764
rs139916287	cg15289846	-0.00787588149851163	3.38574e-05	16888880
rs139916287	cg19591080	-0.0129832367174416	3.40468e-05	39868677
rs139916287	cg17878446	-0.0139134704717661	3.57668e-05	16889173
rs139916287	cg04924962	-0.0187665932263058	3.5973e-05	39948134
rs139916287	cg06178309	-0.0107373951845702	3.89247e-05	14048147
rs139916287	cg09324116	-0.0131725463329909	3.95021e-05	14048281
rs139916287	cg05195686	-0.0199863249450271	4.04175e-05	39681281
rs139916287	cg03250911	-0.0211137593548183	4.20814e-05	153236396
rs139916287	cg12727431	-0.0138738212126971	4.30076e-05	153200906
rs139916287	cg09679059	-0.00357613657008687	4.53701e-05	41135426
rs139916287	cg10273882	-0.0124099533204144	4.68223e-05	39472958
rs139916287	cg00573298	-0.00421162460733397	4.73277e-05	40594678
rs139916287	cg09810925	-0.00733071522572831	5.10439e-05	40035331
rs139916287	cg08790343	-0.0170532549940391	5.65473e-05	9754260
rs139916287	cg08627233	-0.0173535514242989	5.88003e-05	153236954
rs139916287	cg17388110	-0.00897185318301022	6.21253e-05	40126645
rs139916287	cg16153146	-0.0105427401904026	6.30444e-05	40014151
rs139916287	cg16978043	-0.00688268533696753	6.47766e-05	16888606
rs139916287	cg07868857	-0.0208519433643259	6.48722e-05	39473069
rs139916287	cg03161453	-0.0105687124822355	6.81634e-05	39962049
rs139916287	cg26791257	-0.0222523526482888	7.23335e-05	153200109
rs139916287	cg12523974	-0.0157606908452895	7.35694e-05	153084761
rs139916287	cg10155960	-0.0149370716891456	7.84774e-05	153237117
rs139916287	cg03527511	-0.0105343194337578	8.00578e-05	40006072
rs139916287	cg02522370	-0.0188352623898634	8.54561e-05	12992795
rs139916287	cg09275137	-0.0183313242186558	8.73889e-05	153238579
rs139916287	cg14590681	-0.0226329497729418	8.74658e-05	110925197
rs139916287	cg07086565	-0.0199597573532066	9.15219e-05	153236942
rs139916287	cg23948993	-0.0203181301606621	9.21104e-05	9983205
rs139916287	cg08262933	-0.0196046561686965	9.29307e-05	102941498
rs139916287	cg09039264	-0.0105513185999004	9.36497e-05	39866079
rs139916287	cg16415834	-0.0114003754839775	9.42893e-05	9733868
rs139916287	cg26105341	-0.0157903309078027	0.000101609	153060354
rs139916287	cg23737407	-0.00734340390004879	0.000104368	40029094
rs139916287	cg18748527	-0.00455374927795857	0.000109149	40036021
rs139916287	cg02169289	-0.00832274642380457	0.000111571	39967202
rs139916287	cg14755341	-0.0178424270469953	0.000112117	18444361
rs139916287	cg05782106	-0.020744689105138	0.000118226	9754927
rs139916287	cg21960840	-0.0237116795825985	0.000120014	153236935
rs139916287	cg03672915	-0.0219916188911854	0.000122918	153236845
rs139916287	cg17471720	0.0206794038662333	0.000126555	9677410
rs139916287	cg17207552	-0.00771641618626818	0.000140347	39767775
rs139916287	cg24552529	-0.0134777338285372	0.000140949	53461540
rs139916287	cg11475300	-0.0194907590312347	0.000142476	10128853
rs139916287	cg26339788	-0.0135167982054921	0.000146271	153745603
rs139916287	cg11802925	-0.0157244037948711	0.000147136	39865744
rs139916287	cg19441811	-0.012278258392499	0.000156193	13956718
rs139916287	cg03332892	-0.0164374391480154	0.000167481	9980397
rs139916287	cg26323797	-0.0233239788900061	0.000176691	53461386
rs139916287	cg05906362	-0.0156906699200266	0.000186184	153192754
rs139916287	cg19963797	-0.0243990563156971	0.000194453	110924467
rs139916287	cg17028443	0.0140187694673502	0.000198135	3630086
rs139916287	cg03968699	-0.0190256923051195	0.00020454	153236214
rs139916287	cg14233872	-0.0195104782683384	0.000218471	110925365
rs139916287	cg25619303	-0.00616983675381657	0.000218631	40017965
rs139916287	cg13009425	-0.00972692892375362	0.000220199	18693165
rs139916287	cg03350932	-0.012130600797093	0.000227778	153085101
rs139916287	cg01514943	-0.0149569533112177	0.000236264	40034026
rs139916287	cg13996925	-0.0104257964751937	0.000237082	53350200
rs139916287	cg12111783	-0.0150628705808807	0.000237543	40027674
rs139916287	cg15366127	-0.00845509017958699	0.000239258	40003935
rs139916287	cg11152528	-0.0207916822639859	0.000241285	110925015
rs139916287	cg06548617	-0.0152167916219699	0.000260473	40012100
rs139916287	cg19259802	-0.0114869618272238	0.000277796	9434519
rs139916287	cg01364253	-0.0133872060201729	0.000291003	39679986
rs139916287	cg15867166	-0.0164922910017016	0.000293127	153059490
rs139916287	cg08778681	0.0145774377233981	0.000309412	129535611
rs139916287	cg02161919	-0.019038683461836	0.00031687	19002980
rs139916287	cg12775788	-0.00847473442658259	0.000332993	40031643
rs139916287	cg02791948	-0.0153264909998435	0.000339103	153236083
rs139916287	cg20348344	-0.00749223019013441	0.00034753	39951468
rs139916287	cg23893389	-0.0166844615638865	0.000355881	153237599
rs139916287	cg07688057	-0.00529514743824163	0.000359869	39943025
rs139916287	cg21985559	-0.00410329505403466	0.000371621	14048248
rs139916287	cg15627188	-0.0147768075088202	0.000373897	40005337
rs139916287	cg13741802	-0.0150441902580512	0.00037821	53449423
rs139916287	cg05721877	-0.0150711869472578	0.000382425	39953075
rs139916287	cg05551025	-0.0183812740410387	0.000385719	110924355
rs139916287	cg15042310	-0.00897317224565005	0.000387408	39948097
rs139916287	cg05226646	-0.0155383982319301	0.00039242	39948256
rs139916287	cg23175583	-0.0132027061006791	0.000392918	153200309
rs139916287	cg10839723	-0.0114203461802681	0.000397069	9432900
rs139916287	cg17619403	-0.0115984393781905	0.000406086	153194020
rs139916287	cg22961098	-0.00336599265189091	0.000419771	40594925
rs139916287	cg09287459	-0.0122466746237353	0.000422279	39548787
rs139916287	cg13771263	0.0125248530186519	0.000434245	67718708
rs139916287	cg11449070	-0.0316201434239981	0.000455416	53449647
rs139916287	cg15259400	0.00977413445427204	0.000464567	106362067
rs139916287	cg03177323	-0.0153652716124008	0.000469491	153236770
rs139916287	cg06269080	-0.0117175144580634	0.000471035	19003031
rs139916287	cg02232536	-0.0129740984912381	0.000510776	153200899
rs139916287	cg19471462	-0.00917745417333109	0.00051996	39871053
rs139916287	cg24783935	0.0101534869397183	0.000523344	40692412
rs139916287	cg22865368	-0.00461994303717517	0.000529503	9432922
rs139916287	cg19233518	-0.00738527869963303	0.000537603	14047762
rs139916287	cg17281810	-0.0124510740409527	0.00055359	40007949
rs139916287	cg13538773	-0.00161802072257773	0.000561871	13671128
rs139916287	cg01975591	-0.0131663459636942	0.000569695	9432530
rs139916287	cg03171708	-0.0119466425919598	0.000570733	16889152
rs139916287	cg04764476	-0.0220774851000236	0.000575882	153236825
rs139916287	cg04823894	-0.010692299764325	0.000587437	39865331
rs139916287	cg26020914	-0.0193451031678925	0.000610007	18444359
rs139916287	cg27161395	-0.00570962619487682	0.000629592	39719657
rs139916287	cg21139772	-0.0119091711152137	0.00063133	19362100
rs139916287	cg13825930	0.029804276507598	0.000637018	8751330
rs139916287	cg06839398	-0.00875701150234426	0.000654321	39949008
rs139916287	cg02232922	-0.0100183968960908	0.000660284	118532809
rs139916287	cg11620557	-0.012531855592392	0.0006607	39963545
rs139916287	cg03088756	-0.00689778443615027	0.000664111	40011385
rs139916287	cg25858008	0.00617028851670129	0.000665411	71934184
rs139916287	cg05559023	-0.0116941962696202	0.000665597	39952171
rs139916287	cg09368035	-0.00960450292073567	0.000688971	39943369
rs139916287	cg17625764	-0.0156857705019269	0.000689033	12992684
rs139916287	cg24931094	0.0107963687465269	0.000701867	119737891
rs139916287	cg23906224	-0.00857975913752469	0.00070295	40013450
rs139916287	cg12728820	0.0110277989961338	0.000707787	100075247
rs139916287	cg07601068	-0.0108413282263165	0.000735686	39953107
rs139916287	cg02353937	-0.00790337631080749	0.000744393	53449152
rs139916287	cg05735850	0.00983517223080785	0.000774306	142719640
rs139916287	cg05580931	-0.00806475216110723	0.000792046	15683218
rs139916287	cg01404988	-0.0073257246323662	0.000793088	53449561
rs139916287	cg03374735	0.00583418913469129	0.000820537	84581306
rs139916287	cg01193954	-0.00549028109909516	0.00082958	65486761
rs139916287	cg25832410	-0.0157503310786346	0.000840791	153096039
rs139916287	cg03010388	-0.00935935430024953	0.000846588	18693162
rs139916287	cg00128197	-0.012041563139009	0.000847192	53461455
rs139916287	cg07768843	0.016235268799307	0.000864949	13955102
rs139916287	cg12600371	-0.00567330277743345	0.00087883	153882853
rs139916287	cg05052271	-0.0127711981999357	0.000892744	114794530
rs139916287	cg03811055	-0.00531313128573888	0.00089947	16888211
rs139916287	cg00261039	-0.00729529641490567	0.000905976	40006123
rs139916287	cg09978401	-0.00880296589651904	0.000917102	12809216
rs139916287	cg13663706	0.00864586098351677	0.000918831	144899995
rs139916287	cg03189022	-0.0160724117557757	0.000932042	153237590
rs139916287	cg20767561	0.00850543820998384	0.000979576	108976811
rs139916287	cg21323815	-0.0044047274099723	0.000984411	53350498
rs139916287	cg07810164	-0.00227660353337336	0.000990452	13588174
rs139916287	cg03184366	-0.00258597300175652	0.000997571	9984977
rs139916287	cg12064213	-0.0177318907885817	0.00101986	9982520
rs139916287	cg05103731	-0.0138496163423442	0.00102057	153237764
rs139916287	cg13861342	-0.011624888256615	0.00102585	39473901
rs139916287	cg01310267	-0.0068539405260036	0.00111484	13956720
rs139916287	cg26016246	-0.00541725189577598	0.00112315	102564442
rs139916287	cg02540440	-0.0142007800379273	0.00112527	39866758
rs139916287	cg08633697	-0.0109109401355831	0.00117177	39869105
rs139916287	cg01947226	-0.0135796426150853	0.00118263	16889247
rs139916287	cg11778030	-0.013981318501917	0.00121479	153237805
rs139916287	cg10864286	0.0129581880017693	0.00124313	35937949
rs139916287	cg24091241	-0.00331237959631874	0.00127293	53449732
rs139916287	cg24690818	-0.0162834257270323	0.00129829	112084127
rs139916287	cg10246296	-0.00856384397998152	0.0013023	10124977
rs139916287	cg19786359	-0.0183304764433825	0.00133215	49049363
rs139916287	cg26306815	-0.0156674362466406	0.00133498	70339207

## Sheet: ZSCAN9 (rs1736891)
Individual X-chromsomal CpGs associated with the three female-specific sentinel variants
SNP	Probe	Estimate	P-value	Position chr X
rs1736891	cg03752015	-0.0236973620636771	1.26164e-26	71526944
rs1736891	cg15534364	-0.024690819975847	6.12179e-24	71527089
rs1736891	cg14073590	-0.00989670976667897	8.84218e-23	71526883
rs1736891	cg24816350	-0.0222493386479234	1.30793e-21	71526972
rs1736891	cg22364374	-0.022845904147684	2.79109e-19	71526984
rs1736891	cg05449830	-0.022102532212255	6.79306e-19	71527091
rs1736891	cg10288106	-0.00373889589437121	3.09912e-18	71526903
rs1736891	cg18468467	-0.00500064996516943	3.60575e-18	71526790
rs1736891	cg17868752	-0.0126522396101622	1.83355e-17	71527142
rs1736891	cg23774896	-0.0190787970627888	2.61656e-17	71527048
rs1736891	cg21401951	-0.0113939310447828	2.78378e-17	71527096
rs1736891	cg18542573	-0.0182939776631982	1.12428e-14	71526995
rs1736891	cg07156563	-0.0175468398762157	5.75882e-10	71525984
rs1736891	cg11707352	-0.00817842569662329	1.44746e-09	71525415
rs1736891	cg05464374	-0.00702143040670643	2.08303e-09	71525859
rs1736891	cg14429073	-0.00629371584507354	1.89602e-08	71526179
rs1736891	cg10706590	-0.00680758284422746	1.09211e-07	71525891
rs1736891	cg00238131	-0.00572160038114924	2.17778e-06	71527298
rs1736891	cg11932249	-0.00811304985304746	2.81817e-06	71524953
