# Supplementary material for: Autosomal genetic variation is associated with DNA methylation in regions variably escaping X-chromosome inactivation
Source: Nat Commun. 2018 Sep 14;9:3738. doi: 10.1038/s41467-018-05714-3 (PMC6138682; doi:10.1038/s41467-018-05714-3)
Supplement: Supplementary file 11 — Supplementary Data 10 [file 41467_2018_5714_MOESM11_ESM.xlsx]

## Sheet: Supplementary Data 9
X-chromosomal CpGs and the significant associations to nearby X-chromosomal genes (<250Kb).
Gene	Probe	Test statistic	P-value	Associated loci
ALG13	cg14590681	-18.581	4.58111e-77	HBG2/TRIM6
ALG13	cg11152528	-18.5801	4.65548e-77	HBG2/TRIM6
ALG13	cg05551025	-18.5243	1.31596e-76	HBG2/TRIM6
ALG13	cg19963797	-18.3663	2.44487e-75	HBG2/TRIM6
ALG13	cg25834869	-14.149	1.8956e-45	SMCHD1/METTL4
ALG13	cg14233872	-13.7632	4.24497e-43	HBG2/TRIM6
CXorf38	cg00787015	-10.0044	1.45765e-23	HBG2/TRIM6
CXorf38	cg00781978	-8.64976	5.16057e-18	HBG2/TRIM6
SMC1A	cg13741802	-8.61845	6.78671e-18	HBG2/TRIM6
SMC1A	cg02353937	-8.56955	1.03892e-17	HBG2/TRIM6
SMC1A	cg11449070	-8.50778	1.77293e-17	HBG2/TRIM6
CXorf38	cg15322570	-8.49557	1.96965e-17	HBG2/TRIM6
CXorf38	cg18364820	-8.39483	4.6658e-17	HBG2/TRIM6
CXorf38	cg20887366	-8.09786	5.59363e-16	HBG2/TRIM6
HSD17B1	cg26323797	-7.77338	7.64164e-15	HBG2/TRIM6
HSD17B1	cg24552529	-6.93551	4.04762e-12	HBG2/TRIM6
MED14	cg00781978	-6.55617	5.52082e-11	HBG2/TRIM6
CXorf38	cg07381502	-6.51128	7.45128e-11	HBG2/TRIM6
MED14	cg20887366	-6.4765	9.38746e-11	HBG2/TRIM6
HSD17B1	cg00128197	-6.31398	2.71948e-10	HBG2/TRIM6
CXorf38	cg24085719	-6.13831	8.34042e-10	HBG2/TRIM6
CXorf38	cg18679504	-6.10035	1.05834e-09	HBG2/TRIM6
MED14	cg15322570	-6.05992	1.36191e-09	HBG2/TRIM6
MED14	cg00787015	-6.05202	1.43043e-09	HBG2/TRIM6
CXorf38	cg18105467	-6.00907	1.86595e-09	HBG2/TRIM6
CXorf38	cg10347293	-5.88962	3.87076e-09	HBG2/TRIM6
SMC1A	cg01404988	-5.42241	5.87994e-08	HBG2/TRIM6
SMC1A	cg26323797	-5.13639	2.80059e-07	HBG2/TRIM6
PIN4	cg23774896	-5.05431	4.31944e-07	ZSCAN9; SMCHD1/METTL4
HSD17B1	cg11449070	-4.99608	5.85065e-07	HBG2/TRIM6
MED14	cg24085719	-4.9532	7.3002e-07	HBG2/TRIM6
CXorf38	cg06731599	-4.94684	7.54266e-07	HBG2/TRIM6
TBL1X	cg05096731	-4.91195	9.0173e-07	HBG2/TRIM6
CXorf38	cg18274682	-4.88423	1.03833e-06	HBG2/TRIM6
MED14	cg18364820	-4.8659	1.13939e-06	HBG2/TRIM6
PIN4	cg03752015	-4.69437	2.67431e-06	SMCHD1/METTL4; ZSCAN9
MED14	cg00902308	-4.2436	2.19965e-05	HBG2/TRIM6
SMC1A	cg24552529	-4.119	3.8052e-05	HBG2/TRIM6
CXorf38	cg00902308	-4.10263	4.08486e-05	HBG2/TRIM6
CXorf38	cg11014998	-4.0533	5.05002e-05	HBG2/TRIM6
ATP6AP2	cg20887366	-4.00577	6.1817e-05	HBG2/TRIM6
MED14	cg11014998	-4.0044	6.21739e-05	HBG2/TRIM6
MED14	cg10347293	-3.9628	7.40761e-05	HBG2/TRIM6
OFD1	cg16251333	3.95196	7.75124e-05	HBG2/TRIM6
PIN4	cg22364374	-3.90928	9.2571e-05	ZSCAN9
HSD17B1	cg13741802	-3.88818	0.000100999	HBG2/TRIM6
