# Supplementary material for: Autosomal genetic variation is associated with DNA methylation in regions variably escaping X-chromosome inactivation
Source: Nat Commun. 2018 Sep 14;9:3738. doi: 10.1038/s41467-018-05714-3 (PMC6138682; doi:10.1038/s41467-018-05714-3)
Supplement: Supplementary file 12 — Supplementary Data 11 [file 41467_2018_5714_MOESM12_ESM.xlsx]

## Sheet: SMCHD1-METTL4 (rs140837774)
Autosomal CpGs associated with female-specific sentinel variants
SNP	Probe	Test statistic	P-value	Chromosome (probe)	Position (C)
rs140837774	cg22730047	4.83697	1.31834e-06	1	161410551
rs140837774	cg25953239	5.6948	1.23514e-08	2	176982342
rs140837774	cg05190002	5.93484	2.94128e-09	2	219262192
rs140837774	cg20730770	5.42244	5.87906e-08	5	140563241
rs140837774	cg11499025	5.40399	6.51748e-08	5	140739655
rs140837774	cg06615730	4.95286	7.31318e-07	5	140739877
rs140837774	cg27305357	4.73521	2.18831e-06	5	140773864
rs140837774	cg21915313	4.88956	1.01059e-06	5	140774426
rs140837774	cg25426815	4.84151	1.28857e-06	5	140777344
rs140837774	cg00118365	5.49574	3.89079e-08	5	140779112
rs140837774	cg02074191	4.90874	9.16656e-07	5	140779461
rs140837774	cg03400785	5.71977	1.06669e-08	5	140794962
rs140837774	cg02707176	5.06323	4.12222e-07	5	140798758
rs140837774	cg08962452	5.0076	5.51137e-07	12	54366816
rs140837774	cg17273416	4.7545	1.98941e-06	12	54368203
rs140837774	cg13855243	5.53557	3.10226e-08	12	54368272
rs140837774	cg07035173	5.69908	1.20459e-08	12	54368332
rs140837774	cg08900043	5.60979	2.02575e-08	12	54378896
rs140837774	cg26153631	6.61085	3.82126e-11	12	54379056
rs140837774	cg00699029	6.00501	1.91323e-09	12	54379609

## Sheet: ZSCAN9 (rs1736891)
Autosomal CpGs associated with female-specific sentinel variants
SNP	Probe	Test statistic	P-value	Chromosome (probe)	Position (C)
rs1736891	cg10894072	4.52387	6.07201e-06	1	51985215
rs1736891	cg18933331	5.08204	3.73411e-07	1	110186418
rs1736891	cg16269775	-9.22263	2.89901e-20	1	153514114
rs1736891	cg08127462	-11.5975	4.24502e-31	1	153514264
rs1736891	cg07044523	-9.61476	6.92691e-22	1	153514376
rs1736891	cg19808620	-20.4602	4.87442e-93	1	153514442
rs1736891	cg08823182	-13.7842	3.17123e-43	1	153514482
rs1736891	cg17841099	4.9748	6.53154e-07	1	153940090
rs1736891	cg24498305	4.51442	6.34893e-06	1	154540904
rs1736891	cg06351520	-5.06838	4.01217e-07	2	3131276
rs1736891	cg14701108	-4.83566	1.32705e-06	2	3131293
rs1736891	cg04571189	5.38852	7.10397e-08	2	10638072
rs1736891	cg22157027	5.9353	2.93315e-09	2	10638113
rs1736891	cg09610018	7.97432	1.53217e-15	2	121433074
rs1736891	cg12736501	6.67126	2.53615e-11	2	121433170
rs1736891	cg06573245	4.38423	1.16394e-05	2	121433298
rs1736891	cg10986849	5.97449	2.30807e-09	2	206750583
rs1736891	cg22403782	-8.92042	4.64509e-19	2	233246136
rs1736891	cg25108988	4.52217	6.12089e-06	3	6109053
rs1736891	cg08344181	-13.9432	3.46118e-44	3	125677491
rs1736891	cg01620082	-18.7862	9.79164e-79	3	125678407
rs1736891	cg09000779	-6.54879	5.80056e-11	3	136867925
rs1736891	cg19925112	-8.46866	2.48237e-17	3	172163211
rs1736891	cg27353899	5.06881	4.00301e-07	3	195488922
rs1736891	cg00798431	-4.4015	1.07504e-05	5	128337585
rs1736891	cg04221764	-7.35078	1.97055e-13	5	177410766
rs1736891	cg15025103	-4.63124	3.6349e-06	5	177411380
rs1736891	cg16323034	4.46485	8.01265e-06	6	37533807
rs1736891	cg04248234	5.06358	4.11465e-07	6	117869027
rs1736891	cg05053978	5.22344	1.75629e-07	6	117869098
rs1736891	cg27064063	5.47479	4.38028e-08	6	117869287
rs1736891	cg02042585	7.33393	2.23494e-13	6	160783785
rs1736891	cg24358785	6.1975	5.73685e-10	6	160783793
rs1736891	cg17768600	6.79588	1.07655e-11	6	160783945
rs1736891	cg19149031	8.10362	5.33492e-16	6	160784044
rs1736891	cg05986956	-5.81815	5.95041e-09	7	2720577
rs1736891	cg04089901	-5.223	1.76046e-07	7	7557590
rs1736891	cg22505086	-5.18559	2.15329e-07	7	96639411
rs1736891	cg14074573	-6.77095	1.27941e-11	7	121660575
rs1736891	cg22143809	6.05487	1.40529e-09	7	128500290
rs1736891	cg27034466	-8.5114	1.71849e-17	8	11760342
rs1736891	cg22857963	4.5655	4.983e-06	8	144358043
rs1736891	cg14825413	5.49425	3.92376e-08	8	144358566
rs1736891	cg24510518	5.19618	2.03428e-07	8	144358898
rs1736891	cg26712673	11.928	8.45898e-33	8	145501817
rs1736891	cg04746089	11.5152	1.1061e-30	8	145501862
rs1736891	cg05643494	4.63443	3.5793e-06	9	32956264
rs1736891	cg13448197	5.45579	4.87558e-08	10	43846281
rs1736891	cg06159404	5.39363	6.90485e-08	10	43846376
rs1736891	cg02174092	5.53278	3.15197e-08	10	43846539
rs1736891	cg03327325	4.99847	5.77867e-07	10	43846574
rs1736891	cg00189366	5.06778	4.02484e-07	10	43846705
rs1736891	cg03438618	8.39753	4.55969e-17	10	134748675
rs1736891	cg22664798	8.03956	9.0164e-16	10	134750215
rs1736891	cg00846036	-6.91852	4.56393e-12	11	84634126
rs1736891	cg07520269	-10.0193	1.25418e-23	11	84634188
rs1736891	cg11150562	-7.23368	4.70088e-13	11	120432777
rs1736891	cg24854010	4.4836	7.33956e-06	12	1726033
rs1736891	cg20495738	-15.3656	2.78436e-53	12	2338399
rs1736891	cg15621458	4.43386	9.25587e-06	12	97300429
rs1736891	cg01810763	-4.58783	4.47877e-06	12	104683571
rs1736891	cg14486477	5.88924	3.87971e-09	12	117256672
rs1736891	cg06415153	-5.42015	5.95474e-08	12	123519476
rs1736891	cg06606381	-18.8381	3.67714e-79	12	133084897
rs1736891	cg02607802	-6.17189	6.74806e-10	13	76211251
rs1736891	cg19828063	4.83594	1.32521e-06	13	112626953
rs1736891	cg25849642	6.79918	1.0522e-11	13	112627458
rs1736891	cg07911664	7.14845	8.77614e-13	13	112627528
rs1736891	cg20399462	6.78382	1.1704e-11	13	112627641
rs1736891	cg07800227	5.30123	1.15027e-07	13	112628189
rs1736891	cg01771065	-5.17035	2.33656e-07	14	102102407
rs1736891	cg10129154	4.95142	7.36751e-07	16	1093823
rs1736891	cg01255021	11.0705	1.74481e-28	16	1094653
rs1736891	cg00624589	8.0289	9.83513e-16	16	1094742
rs1736891	cg06099246	9.92522	3.23402e-23	16	1094813
rs1736891	cg16414052	-8.86054	7.96289e-19	16	1704944
rs1736891	cg04502490	-4.95745	7.14241e-07	16	30429711
rs1736891	cg06251016	4.5531	5.28606e-06	16	89258571
rs1736891	cg01792117	-9.05525	1.36252e-19	17	27088227
rs1736891	cg16017144	4.46124	8.14875e-06	17	77100082
rs1736891	cg02575092	4.44122	8.9451e-06	17	77100187
rs1736891	cg08316083	4.43682	9.12986e-06	19	1796207
rs1736891	cg14066773	-9.63634	5.61566e-22	19	2234262
rs1736891	cg24461524	4.4205	9.84746e-06	19	4207451
rs1736891	cg08129505	5.46365	4.66434e-08	19	15582687
rs1736891	cg25994622	10.5339	6.02688e-26	19	15582775
rs1736891	cg26853265	9.92036	3.39513e-23	19	15582853
rs1736891	cg03708907	5.67917	1.35347e-08	19	38943334
rs1736891	cg27321311	5.40081	6.63401e-08	19	38943420
rs1736891	cg02753903	12.6995	5.95303e-37	19	38943525
rs1736891	cg24377285	11.8636	1.82974e-32	19	38943724
rs1736891	cg22379212	9.20022	3.57202e-20	19	38944048
rs1736891	cg20979061	4.86817	1.12636e-06	19	49939949
rs1736891	cg04094751	-4.67964	2.87385e-06	20	3725861
rs1736891	cg01017090	6.09774	1.07578e-09	20	57427046
rs1736891	cg03908391	5.2188	1.8009e-07	20	57427170
rs1736891	cg22290117	5.09888	3.41671e-07	20	57427173
rs1736891	cg03010274	5.10654	3.28114e-07	20	57427274
rs1736891	cg25652859	6.04083	1.53325e-09	20	57427412
rs1736891	cg12321149	6.49024	8.56999e-11	20	57427426
rs1736891	cg06065549	5.85297	4.82871e-09	20	57427443
rs1736891	cg26811638	5.52382	3.31716e-08	20	57427493
rs1736891	cg26534489	5.98782	2.12674e-09	20	57427495
rs1736891	cg14564778	6.43518	1.23327e-10	20	57427556
rs1736891	cg01817393	6.08474	1.16683e-09	20	57427642
rs1736891	cg04257105	5.9465	2.73938e-09	20	57427713
rs1736891	cg20528838	6.41132	1.44262e-10	20	57427730
rs1736891	cg27661264	6.2791	3.40535e-10	20	57427738
rs1736891	cg19589727	6.25931	3.86678e-10	20	57427762
rs1736891	cg10302550	6.2538	4.00581e-10	20	57427821
rs1736891	cg17414107	6.49295	8.41731e-11	20	57427830
rs1736891	cg00943909	5.3288	9.88649e-08	20	57427942
rs1736891	cg19640589	6.38852	1.67495e-10	20	57427973
rs1736891	cg20954971	4.71572	2.40862e-06	21	44593642
rs1736891	cg12111500	4.85538	1.20154e-06	21	44863962
rs1736891	cg09208331	6.88133	5.92961e-12	21	44864004
rs1736891	cg07856962	8.45373	2.82147e-17	21	44864361
rs1736891	cg08431893	8.6201	6.68974e-18	21	44864600
rs1736891	cg14879645	-5.89446	3.75917e-09	22	41048474
